# Supplementary material for: TET1 regulates gene expression and repression of endogenous retroviruses independent of DNA demethylation
Source: Nucleic Acids Res. 2022 Jul 29;50(15):8491–511. doi: 10.1093/nar/gkac642 (PMC9410877; doi:10.1093/nar/gkac642)
Supplement: gkac642_Supplemental_Files [file gkac642_supplemental_files.zip]

Archive with 5 entries (5 files):
- Supplementary Information.pdf
- Supplementary Table 1.csv
- Supplementary Table 2.csv
- Supplementary Table 3.csv
- Supplementary Tables Legends.docx
