# Supplementary material for: TET1 regulates gene expression and repression of endogenous retroviruses independent of DNA demethylation
Source: Nucleic Acids Res. 2022 Jul 29;50(15):8491–511. doi: 10.1093/nar/gkac642 (PMC9410877; doi:10.1093/nar/gkac642)
Supplement: gkac642_Supplemental_Files [file gkac642_supplemental_files.zip › Supplementary Table 1.csv]

ID Description setSize enrichmentScore NES pvalue p.adjust qvalues rank leading_edge core_enrichment
GO:0042060 wound healing 171 0.684755313677935 2.24727917345746 0.00116959064327485 0.0140702783982248 0.00944155158623138 1408 tags=43%	list=11%	signal=39% ENSMUSG00000036856/ENSMUSG00000040152/ENSMUSG00000007655/ENSMUSG00000005087/ENSMUSG00000039239/ENSMUSG00000054889/ENSMUSG00000041377/ENSMUSG00000024659/ENSMUSG00000001506/ENSMUSG00000033149/ENSMUSG00000035783/ENSMUSG00000002602/ENSMUSG00000026837/ENSMUSG00000032366/ENSMUSG00000027712/ENSMUSG00000032231/ENSMUSG00000048616/ENSMUSG00000018924/ENSMUSG00000047261/ENSMUSG00000023905/ENSMUSG0…
GO:0030335 positive regulation of cell migration 307 0.64452371120959 2.23775756410673 0.00108695652173913 0.0140702783982248 0.00944155158623138 1715 tags=43%	list=13%	signal=38% ENSMUSG00000040152/ENSMUSG00000055980/ENSMUSG00000007655/ENSMUSG00000039239/ENSMUSG00000014599/ENSMUSG00000021367/ENSMUSG00000038894/ENSMUSG00000029484/ENSMUSG00000026166/ENSMUSG00000031841/ENSMUSG00000024659/ENSMUSG00000001506/ENSMUSG00000053819/ENSMUSG00000015619/ENSMUSG00000029648/ENSMUSG00000028780/ENSMUSG00000035783/ENSMUSG00000030562/ENSMUSG00000018920/ENSMUSG00000026479/ENSMUSG0…
GO:0014909 smooth muscle cell migration 51 0.784143961086131 2.23145768841767 0.00136798905608755 0.0140702783982248 0.00944155158623138 1791 tags=57%	list=14%	signal=49% ENSMUSG00000040249/ENSMUSG00000053819/ENSMUSG00000020427/ENSMUSG00000030562/ENSMUSG00000030770/ENSMUSG00000057329/ENSMUSG00000031538/ENSMUSG00000022893/ENSMUSG00000028128/ENSMUSG00000030890/ENSMUSG00000003534/ENSMUSG00000037411/ENSMUSG00000025856/ENSMUSG00000008475/ENSMUSG00000027646/ENSMUSG00000021796/ENSMUSG00000030774/ENSMUSG00000032501/ENSMUSG00000030536/ENSMUSG00000020184/ENSMUSG0…
GO:2000147 positive regulation of cell motility 317 0.640935793814877 2.22797392844439 0.00107642626480086 0.0140702783982248 0.00944155158623138 1715 tags=42%	list=13%	signal=38% ENSMUSG00000040152/ENSMUSG00000055980/ENSMUSG00000007655/ENSMUSG00000039239/ENSMUSG00000014599/ENSMUSG00000021367/ENSMUSG00000038894/ENSMUSG00000029484/ENSMUSG00000026166/ENSMUSG00000031841/ENSMUSG00000024659/ENSMUSG00000001506/ENSMUSG00000053819/ENSMUSG00000015619/ENSMUSG00000029648/ENSMUSG00000028780/ENSMUSG00000035783/ENSMUSG00000030562/ENSMUSG00000018920/ENSMUSG00000026479/ENSMUSG0…
GO:0040017 positive regulation of locomotion 337 0.637055435557145 2.22345536861004 0.00106269925611052 0.0140702783982248 0.00944155158623138 1715 tags=41%	list=13%	signal=37% ENSMUSG00000040152/ENSMUSG00000055980/ENSMUSG00000007655/ENSMUSG00000039239/ENSMUSG00000014599/ENSMUSG00000021367/ENSMUSG00000038894/ENSMUSG00000029484/ENSMUSG00000026166/ENSMUSG00000031841/ENSMUSG00000024659/ENSMUSG00000001506/ENSMUSG00000053819/ENSMUSG00000015619/ENSMUSG00000029648/ENSMUSG00000028780/ENSMUSG00000035783/ENSMUSG00000030562/ENSMUSG00000018920/ENSMUSG00000026479/ENSMUSG0…
GO:0051272 positive regulation of cellular component movement 324 0.634959489896265 2.21031025533919 0.00106723585912487 0.0140702783982248 0.00944155158623138 1715 tags=42%	list=13%	signal=37% ENSMUSG00000040152/ENSMUSG00000055980/ENSMUSG00000007655/ENSMUSG00000039239/ENSMUSG00000014599/ENSMUSG00000021367/ENSMUSG00000038894/ENSMUSG00000029484/ENSMUSG00000026166/ENSMUSG00000031841/ENSMUSG00000024659/ENSMUSG00000001506/ENSMUSG00000053819/ENSMUSG00000015619/ENSMUSG00000029648/ENSMUSG00000028780/ENSMUSG00000035783/ENSMUSG00000030562/ENSMUSG00000018920/ENSMUSG00000026479/ENSMUSG0…
GO:0014812 muscle cell migration 61 0.753582415890003 2.19985589251125 0.00133333333333333 0.0140702783982248 0.00944155158623138 1791 tags=52%	list=14%	signal=45% ENSMUSG00000024659/ENSMUSG00000040249/ENSMUSG00000053819/ENSMUSG00000020427/ENSMUSG00000030562/ENSMUSG00000030770/ENSMUSG00000057329/ENSMUSG00000031538/ENSMUSG00000022893/ENSMUSG00000028128/ENSMUSG00000030890/ENSMUSG00000003534/ENSMUSG00000009376/ENSMUSG00000037411/ENSMUSG00000025856/ENSMUSG00000008475/ENSMUSG00000027646/ENSMUSG00000021796/ENSMUSG00000030774/ENSMUSG00000032501/ENSMUSG0…
GO:0014910 regulation of smooth muscle cell migration 45 0.784389917237586 2.19053760476406 0.00139275766016713 0.0140702783982248 0.00944155158623138 1710 tags=53%	list=13%	signal=46% ENSMUSG00000040249/ENSMUSG00000053819/ENSMUSG00000020427/ENSMUSG00000030562/ENSMUSG00000057329/ENSMUSG00000022893/ENSMUSG00000028128/ENSMUSG00000030890/ENSMUSG00000037411/ENSMUSG00000025856/ENSMUSG00000027646/ENSMUSG00000021796/ENSMUSG00000030774/ENSMUSG00000032501/ENSMUSG00000030536/ENSMUSG00000020184/ENSMUSG00000028556/ENSMUSG00000042121/ENSMUSG00000049775/ENSMUSG00000000489/ENSMUSG0…
GO:0070252 actin-mediated cell contraction 36 0.81166014702864 2.1864331212347 0.00144927536231884 0.0140702783982248 0.00944155158623138 1206 tags=64%	list=9%	signal=58% ENSMUSG00000007655/ENSMUSG00000054889/ENSMUSG00000053819/ENSMUSG00000035783/ENSMUSG00000032366/ENSMUSG00000024331/ENSMUSG00000030770/ENSMUSG00000024381/ENSMUSG00000022505/ENSMUSG00000044393/ENSMUSG00000028583/ENSMUSG00000031328/ENSMUSG00000032826/ENSMUSG00000034675/ENSMUSG00000040118/ENSMUSG00000041362/ENSMUSG00000048285/ENSMUSG00000090841/ENSMUSG00000024589/ENSMUSG00000049281/ENSMUSG0…
GO:0031589 cell-substrate adhesion 196 0.65399401315173 2.17980890297157 0.00114942528735632 0.0140702783982248 0.00944155158623138 1727 tags=44%	list=13%	signal=39% ENSMUSG00000022665/ENSMUSG00000036856/ENSMUSG00000040152/ENSMUSG00000051397/ENSMUSG00000014599/ENSMUSG00000026768/ENSMUSG00000048915/ENSMUSG00000031841/ENSMUSG00000001506/ENSMUSG00000033149/ENSMUSG00000002602/ENSMUSG00000040998/ENSMUSG00000025473/ENSMUSG00000030770/ENSMUSG00000057329/ENSMUSG00000018924/ENSMUSG00000022091/ENSMUSG00000037902/ENSMUSG00000063531/ENSMUSG00000023905/ENSMUSG0…
GO:0030029 actin filament-based process 469 0.61222643795505 2.16770441637563 0.00102880658436214 0.0140702783982248 0.00944155158623138 1833 tags=39%	list=14%	signal=35% ENSMUSG00000036856/ENSMUSG00000051397/ENSMUSG00000007655/ENSMUSG00000039239/ENSMUSG00000054889/ENSMUSG00000049382/ENSMUSG00000021367/ENSMUSG00000039376/ENSMUSG00000031972/ENSMUSG00000048915/ENSMUSG00000024659/ENSMUSG00000001349/ENSMUSG00000040249/ENSMUSG00000031636/ENSMUSG00000033149/ENSMUSG00000053819/ENSMUSG00000026879/ENSMUSG00000020911/ENSMUSG00000035783/ENSMUSG00000030562/ENSMUSG0…
GO:0030155 regulation of cell adhesion 359 0.61643831706528 2.15503162866164 0.00105932203389831 0.0140702783982248 0.00944155158623138 1732 tags=40%	list=13%	signal=36% ENSMUSG00000022665/ENSMUSG00000036856/ENSMUSG00000040152/ENSMUSG00000051397/ENSMUSG00000007655/ENSMUSG00000005087/ENSMUSG00000039239/ENSMUSG00000014599/ENSMUSG00000048915/ENSMUSG00000031841/ENSMUSG00000024659/ENSMUSG00000001506/ENSMUSG00000033149/ENSMUSG00000015619/ENSMUSG00000026879/ENSMUSG00000032366/ENSMUSG00000040998/ENSMUSG00000038855/ENSMUSG00000025473/ENSMUSG00000021125/ENSMUSG0…
GO:0009611 response to wounding 239 0.634535797522247 2.1546479633148 0.00111982082866741 0.0140702783982248 0.00944155158623138 1679 tags=41%	list=13%	signal=36% ENSMUSG00000036856/ENSMUSG00000040152/ENSMUSG00000007655/ENSMUSG00000005087/ENSMUSG00000039239/ENSMUSG00000054889/ENSMUSG00000041377/ENSMUSG00000024659/ENSMUSG00000001506/ENSMUSG00000033149/ENSMUSG00000022055/ENSMUSG00000035783/ENSMUSG00000002602/ENSMUSG00000026837/ENSMUSG00000032366/ENSMUSG00000027712/ENSMUSG00000032231/ENSMUSG00000048616/ENSMUSG00000057329/ENSMUSG00000018924/ENSMUSG0…
GO:0010810 regulation of cell-substrate adhesion 133 0.668398992784313 2.15079322810194 0.00118764845605701 0.0140702783982248 0.00944155158623138 1727 tags=44%	list=13%	signal=39% ENSMUSG00000022665/ENSMUSG00000036856/ENSMUSG00000040152/ENSMUSG00000051397/ENSMUSG00000014599/ENSMUSG00000048915/ENSMUSG00000031841/ENSMUSG00000001506/ENSMUSG00000033149/ENSMUSG00000040998/ENSMUSG00000057329/ENSMUSG00000018924/ENSMUSG00000063531/ENSMUSG00000028195/ENSMUSG00000022505/ENSMUSG00000022425/ENSMUSG00000041959/ENSMUSG00000001507/ENSMUSG00000068220/ENSMUSG00000000555/ENSMUSG0…
GO:0098609 cell-cell adhesion 328 0.614931023804607 2.14321219111738 0.00106951871657754 0.0140702783982248 0.00944155158623138 1732 tags=40%	list=13%	signal=36% ENSMUSG00000026315/ENSMUSG00000036856/ENSMUSG00000007655/ENSMUSG00000032420/ENSMUSG00000005087/ENSMUSG00000039239/ENSMUSG00000054889/ENSMUSG00000023043/ENSMUSG00000029484/ENSMUSG00000048915/ENSMUSG00000031841/ENSMUSG00000024659/ENSMUSG00000037892/ENSMUSG00000022321/ENSMUSG00000015619/ENSMUSG00000019851/ENSMUSG00000024331/ENSMUSG00000040998/ENSMUSG00000038855/ENSMUSG00000025473/ENSMUSG0…
GO:0045785 positive regulation of cell adhesion 219 0.634173160473986 2.13653344755858 0.00113122171945701 0.0140702783982248 0.00944155158623138 1362 tags=38%	list=11%	signal=34% ENSMUSG00000022665/ENSMUSG00000036856/ENSMUSG00000040152/ENSMUSG00000007655/ENSMUSG00000005087/ENSMUSG00000039239/ENSMUSG00000014599/ENSMUSG00000031841/ENSMUSG00000024659/ENSMUSG00000015619/ENSMUSG00000032366/ENSMUSG00000040998/ENSMUSG00000038855/ENSMUSG00000025473/ENSMUSG00000018924/ENSMUSG00000037902/ENSMUSG00000041351/ENSMUSG00000028195/ENSMUSG00000039910/ENSMUSG00000022505/ENSMUSG0…
GO:0043588 skin development 144 0.654730331590161 2.12347448057202 0.00118063754427391 0.0140702783982248 0.00944155158623138 1702 tags=39%	list=13%	signal=34% ENSMUSG00000039239/ENSMUSG00000054889/ENSMUSG00000024907/ENSMUSG00000024659/ENSMUSG00000050359/ENSMUSG00000001506/ENSMUSG00000034687/ENSMUSG00000047281/ENSMUSG00000026837/ENSMUSG00000029135/ENSMUSG00000078664/ENSMUSG00000047501/ENSMUSG00000021765/ENSMUSG00000021959/ENSMUSG00000030800/ENSMUSG00000057329/ENSMUSG00000024399/ENSMUSG00000026042/ENSMUSG00000039457/ENSMUSG00000022297/ENSMUSG0…
GO:0030048 actin filament-based movement 53 0.740742098373133 2.11919883176256 0.00135869565217391 0.0140702783982248 0.00944155158623138 1206 tags=47%	list=9%	signal=43% ENSMUSG00000007655/ENSMUSG00000054889/ENSMUSG00000053819/ENSMUSG00000035783/ENSMUSG00000032366/ENSMUSG00000024331/ENSMUSG00000030770/ENSMUSG00000024381/ENSMUSG00000022505/ENSMUSG00000044393/ENSMUSG00000028583/ENSMUSG00000031328/ENSMUSG00000032826/ENSMUSG00000034675/ENSMUSG00000040118/ENSMUSG00000041362/ENSMUSG00000048285/ENSMUSG00000017774/ENSMUSG00000090841/ENSMUSG00000086040/ENSMUSG0…
GO:0001822 kidney development 156 0.650795536573032 2.1173306293762 0.00117508813160987 0.0140702783982248 0.00944155158623138 1435 tags=39%	list=11%	signal=35% ENSMUSG00000036856/ENSMUSG00000051397/ENSMUSG00000005087/ENSMUSG00000039239/ENSMUSG00000026768/ENSMUSG00000025219/ENSMUSG00000015619/ENSMUSG00000034687/ENSMUSG00000025921/ENSMUSG00000040998/ENSMUSG00000021125/ENSMUSG00000048616/ENSMUSG00000029086/ENSMUSG00000057329/ENSMUSG00000051159/ENSMUSG00000036273/ENSMUSG00000033227/ENSMUSG00000001300/ENSMUSG00000001507/ENSMUSG00000021318/ENSMUSG0…
GO:0007160 cell-matrix adhesion 124 0.661834117584259 2.11479189522742 0.00120336943441637 0.0140702783982248 0.00944155158623138 1727 tags=47%	list=13%	signal=41% ENSMUSG00000036856/ENSMUSG00000040152/ENSMUSG00000014599/ENSMUSG00000026768/ENSMUSG00000048915/ENSMUSG00000031841/ENSMUSG00000033149/ENSMUSG00000040998/ENSMUSG00000025473/ENSMUSG00000057329/ENSMUSG00000037902/ENSMUSG00000063531/ENSMUSG00000022505/ENSMUSG00000022817/ENSMUSG00000022425/ENSMUSG00000041959/ENSMUSG00000030890/ENSMUSG00000047793/ENSMUSG00000027087/ENSMUSG00000027356/ENSMUSG0…
GO:0042330 taxis 242 0.621351857537964 2.112223247939 0.00112233445566779 0.0140702783982248 0.00944155158623138 1942 tags=46%	list=15%	signal=40% ENSMUSG00000040152/ENSMUSG00000039239/ENSMUSG00000014599/ENSMUSG00000021367/ENSMUSG00000026166/ENSMUSG00000048915/ENSMUSG00000031841/ENSMUSG00000024659/ENSMUSG00000025219/ENSMUSG00000000125/ENSMUSG00000015619/ENSMUSG00000029648/ENSMUSG00000041120/ENSMUSG00000052821/ENSMUSG00000028780/ENSMUSG00000018920/ENSMUSG00000060183/ENSMUSG00000022892/ENSMUSG00000025473/ENSMUSG00000034855/ENSMUSG0…
GO:0034330 cell junction organization 174 0.643455777895656 2.11172333426055 0.00116822429906542 0.0140702783982248 0.00944155158623138 1528 tags=44%	list=12%	signal=39% ENSMUSG00000036856/ENSMUSG00000007655/ENSMUSG00000039239/ENSMUSG00000054889/ENSMUSG00000048915/ENSMUSG00000031841/ENSMUSG00000033149/ENSMUSG00000022321/ENSMUSG00000019851/ENSMUSG00000057329/ENSMUSG00000023906/ENSMUSG00000022425/ENSMUSG00000018217/ENSMUSG00000041959/ENSMUSG00000044393/ENSMUSG00000000555/ENSMUSG00000001672/ENSMUSG00000044279/ENSMUSG00000027087/ENSMUSG00000068876/ENSMUSG0…
GO:0060993 kidney morphogenesis 50 0.743284126630132 2.10968335621569 0.00136986301369863 0.0140702783982248 0.00944155158623138 1212 tags=50%	list=9%	signal=45% ENSMUSG00000036856/ENSMUSG00000051397/ENSMUSG00000005087/ENSMUSG00000025219/ENSMUSG00000015619/ENSMUSG00000034687/ENSMUSG00000040998/ENSMUSG00000048616/ENSMUSG00000057329/ENSMUSG00000051159/ENSMUSG00000036273/ENSMUSG00000033227/ENSMUSG00000021318/ENSMUSG00000022382/ENSMUSG00000030890/ENSMUSG00000034394/ENSMUSG00000019256/ENSMUSG00000004791/ENSMUSG00000027803/ENSMUSG00000015647/ENSMUSG0…
GO:0006935 chemotaxis 241 0.619456719560914 2.10809303159287 0.00111856823266219 0.0140702783982248 0.00944155158623138 1942 tags=46%	list=15%	signal=40% ENSMUSG00000040152/ENSMUSG00000039239/ENSMUSG00000014599/ENSMUSG00000021367/ENSMUSG00000026166/ENSMUSG00000048915/ENSMUSG00000031841/ENSMUSG00000024659/ENSMUSG00000025219/ENSMUSG00000000125/ENSMUSG00000015619/ENSMUSG00000029648/ENSMUSG00000041120/ENSMUSG00000052821/ENSMUSG00000028780/ENSMUSG00000018920/ENSMUSG00000060183/ENSMUSG00000022892/ENSMUSG00000025473/ENSMUSG00000034855/ENSMUSG0…
GO:0010721 negative regulation of cell development 216 0.627703396218948 2.10781878889712 0.00113765642775882 0.0140702783982248 0.00944155158623138 1517 tags=36%	list=12%	signal=32% ENSMUSG00000020467/ENSMUSG00000051397/ENSMUSG00000007655/ENSMUSG00000024907/ENSMUSG00000048915/ENSMUSG00000023206/ENSMUSG00000040249/ENSMUSG00000056758/ENSMUSG00000000125/ENSMUSG00000028780/ENSMUSG00000021701/ENSMUSG00000022892/ENSMUSG00000048616/ENSMUSG00000031137/ENSMUSG00000019647/ENSMUSG00000057329/ENSMUSG00000036030/ENSMUSG00000063531/ENSMUSG00000041351/ENSMUSG00000073802/ENSMUSG0…
GO:0032970 regulation of actin filament-based process 249 0.618411215799073 2.1042155514794 0.00112739571589628 0.0140702783982248 0.00944155158623138 1532 tags=36%	list=12%	signal=32% ENSMUSG00000036856/ENSMUSG00000051397/ENSMUSG00000007655/ENSMUSG00000039239/ENSMUSG00000054889/ENSMUSG00000021367/ENSMUSG00000039376/ENSMUSG00000048915/ENSMUSG00000040249/ENSMUSG00000033149/ENSMUSG00000026879/ENSMUSG00000035783/ENSMUSG00000030562/ENSMUSG00000032366/ENSMUSG00000024331/ENSMUSG00000031137/ENSMUSG00000018924/ENSMUSG00000022091/ENSMUSG00000063531/ENSMUSG00000024381/ENSMUSG0…
GO:0048762 mesenchymal cell differentiation 127 0.656618117032131 2.09756378144116 0.00120481927710843 0.0140702783982248 0.00944155158623138 1403 tags=39%	list=11%	signal=35% ENSMUSG00000036856/ENSMUSG00000039239/ENSMUSG00000021367/ENSMUSG00000030782/ENSMUSG00000001506/ENSMUSG00000025219/ENSMUSG00000033149/ENSMUSG00000028780/ENSMUSG00000025921/ENSMUSG00000048450/ENSMUSG00000048616/ENSMUSG00000019647/ENSMUSG00000057329/ENSMUSG00000063531/ENSMUSG00000032446/ENSMUSG00000039910/ENSMUSG00000063382/ENSMUSG00000026121/ENSMUSG00000031217/ENSMUSG00000028023/ENSMUSG0…
GO:0071674 mononuclear cell migration 27 0.815632963755418 2.0964829130186 0.00152439024390244 0.0140702783982248 0.00944155158623138 619 tags=44%	list=5%	signal=42% ENSMUSG00000040152/ENSMUSG00000014599/ENSMUSG00000026166/ENSMUSG00000024659/ENSMUSG00000029648/ENSMUSG00000041120/ENSMUSG00000034855/ENSMUSG00000050335/ENSMUSG00000028466/ENSMUSG00000042228/ENSMUSG00000037411/ENSMUSG00000024190
GO:0072006 nephron development 69 0.702556914637046 2.09434644771678 0.0012970168612192 0.0140702783982248 0.00944155158623138 1516 tags=49%	list=12%	signal=44% ENSMUSG00000036856/ENSMUSG00000051397/ENSMUSG00000005087/ENSMUSG00000025219/ENSMUSG00000015619/ENSMUSG00000040998/ENSMUSG00000048616/ENSMUSG00000029086/ENSMUSG00000057329/ENSMUSG00000051159/ENSMUSG00000033227/ENSMUSG00000001507/ENSMUSG00000021318/ENSMUSG00000038146/ENSMUSG00000022382/ENSMUSG00000030890/ENSMUSG00000034394/ENSMUSG00000019256/ENSMUSG00000004791/ENSMUSG00000021359/ENSMUSG0…
GO:0051271 negative regulation of cellular component movement 178 0.635640639834037 2.09320879501014 0.00116822429906542 0.0140702783982248 0.00944155158623138 1968 tags=46%	list=15%	signal=40% ENSMUSG00000036856/ENSMUSG00000040152/ENSMUSG00000051397/ENSMUSG00000026420/ENSMUSG00000040249/ENSMUSG00000033149/ENSMUSG00000000125/ENSMUSG00000015619/ENSMUSG00000041120/ENSMUSG00000020427/ENSMUSG00000028780/ENSMUSG00000032366/ENSMUSG00000048616/ENSMUSG00000019647/ENSMUSG00000057329/ENSMUSG00000063531/ENSMUSG00000024381/ENSMUSG00000024810/ENSMUSG00000039910/ENSMUSG00000036667/ENSMUSG0…
GO:0030036 actin cytoskeleton organization 435 0.59528204933185 2.09281623516037 0.00103950103950104 0.0140702783982248 0.00944155158623138 1833 tags=39%	list=14%	signal=34% ENSMUSG00000036856/ENSMUSG00000051397/ENSMUSG00000039239/ENSMUSG00000049382/ENSMUSG00000021367/ENSMUSG00000039376/ENSMUSG00000031972/ENSMUSG00000048915/ENSMUSG00000024659/ENSMUSG00000001349/ENSMUSG00000040249/ENSMUSG00000031636/ENSMUSG00000033149/ENSMUSG00000026879/ENSMUSG00000020911/ENSMUSG00000030562/ENSMUSG00000032366/ENSMUSG00000029761/ENSMUSG00000030770/ENSMUSG00000057329/ENSMUSG0…
GO:0050920 regulation of chemotaxis 93 0.674947600583963 2.08028702099374 0.00127064803049555 0.0140702783982248 0.00944155158623138 1889 tags=48%	list=15%	signal=42% ENSMUSG00000040152/ENSMUSG00000014599/ENSMUSG00000021367/ENSMUSG00000031841/ENSMUSG00000000125/ENSMUSG00000041120/ENSMUSG00000028780/ENSMUSG00000034855/ENSMUSG00000019647/ENSMUSG00000063531/ENSMUSG00000027030/ENSMUSG00000001300/ENSMUSG00000028466/ENSMUSG00000026121/ENSMUSG00000042228/ENSMUSG00000009376/ENSMUSG00000004791/ENSMUSG00000037411/ENSMUSG00000022488/ENSMUSG00000024190/ENSMUSG0…
GO:0007015 actin filament organization 266 0.604189404252073 2.07653875777195 0.0011037527593819 0.0140702783982248 0.00944155158623138 1807 tags=40%	list=14%	signal=35% ENSMUSG00000036856/ENSMUSG00000051397/ENSMUSG00000039376/ENSMUSG00000031972/ENSMUSG00000031636/ENSMUSG00000033149/ENSMUSG00000026879/ENSMUSG00000030562/ENSMUSG00000032366/ENSMUSG00000029761/ENSMUSG00000057329/ENSMUSG00000018924/ENSMUSG00000022091/ENSMUSG00000016382/ENSMUSG00000037902/ENSMUSG00000024381/ENSMUSG00000048096/ENSMUSG00000022505/ENSMUSG00000022817/ENSMUSG00000021061/ENSMUSG0…
GO:0061326 renal tubule development 50 0.730405636377102 2.07312999046149 0.00136986301369863 0.0140702783982248 0.00944155158623138 1212 tags=46%	list=9%	signal=42% ENSMUSG00000036856/ENSMUSG00000051397/ENSMUSG00000005087/ENSMUSG00000025219/ENSMUSG00000015619/ENSMUSG00000040998/ENSMUSG00000048616/ENSMUSG00000029086/ENSMUSG00000057329/ENSMUSG00000033227/ENSMUSG00000021318/ENSMUSG00000022382/ENSMUSG00000030890/ENSMUSG00000034394/ENSMUSG00000004791/ENSMUSG00000027803/ENSMUSG00000015647/ENSMUSG00000042942/ENSMUSG00000027878/ENSMUSG00000034462/ENSMUSG0…
GO:0061572 actin filament bundle organization 113 0.657646740247396 2.07227939865062 0.00124378109452736 0.0140702783982248 0.00944155158623138 1509 tags=39%	list=12%	signal=35% ENSMUSG00000036856/ENSMUSG00000051397/ENSMUSG00000039376/ENSMUSG00000033149/ENSMUSG00000030562/ENSMUSG00000032366/ENSMUSG00000029761/ENSMUSG00000022091/ENSMUSG00000016382/ENSMUSG00000022817/ENSMUSG00000041959/ENSMUSG00000033542/ENSMUSG00000023826/ENSMUSG00000017144/ENSMUSG00000031328/ENSMUSG00000019997/ENSMUSG00000029860/ENSMUSG00000022018/ENSMUSG00000009376/ENSMUSG00000029859/ENSMUSG0…
GO:0040013 negative regulation of locomotion 188 0.625676386544716 2.07181003729706 0.00115473441108545 0.0140702783982248 0.00944155158623138 1717 tags=41%	list=13%	signal=36% ENSMUSG00000036856/ENSMUSG00000040152/ENSMUSG00000051397/ENSMUSG00000026420/ENSMUSG00000040249/ENSMUSG00000033149/ENSMUSG00000000125/ENSMUSG00000015619/ENSMUSG00000041120/ENSMUSG00000020427/ENSMUSG00000028780/ENSMUSG00000032366/ENSMUSG00000048616/ENSMUSG00000019647/ENSMUSG00000057329/ENSMUSG00000063531/ENSMUSG00000024810/ENSMUSG00000039910/ENSMUSG00000036667/ENSMUSG00000033170/ENSMUSG0…
GO:0045216 cell-cell junction organization 91 0.674142714192583 2.06574759496078 0.00128700128700129 0.0140702783982248 0.00944155158623138 1484 tags=49%	list=12%	signal=44% ENSMUSG00000007655/ENSMUSG00000039239/ENSMUSG00000054889/ENSMUSG00000031841/ENSMUSG00000022321/ENSMUSG00000019851/ENSMUSG00000023906/ENSMUSG00000018217/ENSMUSG00000044393/ENSMUSG00000001672/ENSMUSG00000044279/ENSMUSG00000068876/ENSMUSG00000031328/ENSMUSG00000070473/ENSMUSG00000026442/ENSMUSG00000021823/ENSMUSG00000022865/ENSMUSG00000021638/ENSMUSG00000020580/ENSMUSG00000022475/ENSMUSG0…
GO:0031345 negative regulation of cell projection organization 126 0.646509357483711 2.06422256628834 0.00120772946859903 0.0140702783982248 0.00944155158623138 1858 tags=40%	list=14%	signal=35% ENSMUSG00000020467/ENSMUSG00000051397/ENSMUSG00000023206/ENSMUSG00000040249/ENSMUSG00000000125/ENSMUSG00000028780/ENSMUSG00000021701/ENSMUSG00000031137/ENSMUSG00000019647/ENSMUSG00000079037/ENSMUSG00000063531/ENSMUSG00000041351/ENSMUSG00000036273/ENSMUSG00000018217/ENSMUSG00000001300/ENSMUSG00000001507/ENSMUSG00000068220/ENSMUSG00000026121/ENSMUSG00000032290/ENSMUSG00000031328/ENSMUSG0…
GO:0034766 negative regulation of ion transmembrane transport 52 0.722025172873647 2.06318835057098 0.0013531799729364 0.0140702783982248 0.00944155158623138 1435 tags=40%	list=11%	signal=36% ENSMUSG00000040152/ENSMUSG00000007655/ENSMUSG00000039239/ENSMUSG00000038894/ENSMUSG00000053819/ENSMUSG00000024381/ENSMUSG00000027030/ENSMUSG00000022176/ENSMUSG00000031880/ENSMUSG00000033788/ENSMUSG00000041936/ENSMUSG00000019787/ENSMUSG00000017737/ENSMUSG00000024589/ENSMUSG00000030660/ENSMUSG00000069601/ENSMUSG00000034462/ENSMUSG00000003161/ENSMUSG00000035640/ENSMUSG00000025068/ENSMUSG0…
GO:0072080 nephron tubule development 46 0.737756276179791 2.06310958012771 0.0013986013986014 0.0140702783982248 0.00944155158623138 1212 tags=48%	list=9%	signal=43% ENSMUSG00000036856/ENSMUSG00000051397/ENSMUSG00000005087/ENSMUSG00000025219/ENSMUSG00000015619/ENSMUSG00000040998/ENSMUSG00000048616/ENSMUSG00000029086/ENSMUSG00000057329/ENSMUSG00000033227/ENSMUSG00000021318/ENSMUSG00000022382/ENSMUSG00000030890/ENSMUSG00000034394/ENSMUSG00000004791/ENSMUSG00000027803/ENSMUSG00000015647/ENSMUSG00000042942/ENSMUSG00000027878/ENSMUSG00000052534/ENSMUSG0…
GO:0072073 kidney epithelium development 75 0.685146299196468 2.06111454753597 0.00129032258064516 0.0140702783982248 0.00944155158623138 1646 tags=49%	list=13%	signal=43% ENSMUSG00000036856/ENSMUSG00000051397/ENSMUSG00000005087/ENSMUSG00000025219/ENSMUSG00000015619/ENSMUSG00000040998/ENSMUSG00000021125/ENSMUSG00000048616/ENSMUSG00000029086/ENSMUSG00000057329/ENSMUSG00000051159/ENSMUSG00000033227/ENSMUSG00000001300/ENSMUSG00000021318/ENSMUSG00000022382/ENSMUSG00000030890/ENSMUSG00000048482/ENSMUSG00000034394/ENSMUSG00000004791/ENSMUSG00000021614/ENSMUSG0…
GO:0051017 actin filament bundle assembly 111 0.652115767444011 2.05396991225418 0.00124069478908189 0.0140702783982248 0.00944155158623138 1509 tags=38%	list=12%	signal=34% ENSMUSG00000036856/ENSMUSG00000051397/ENSMUSG00000039376/ENSMUSG00000033149/ENSMUSG00000030562/ENSMUSG00000032366/ENSMUSG00000029761/ENSMUSG00000022091/ENSMUSG00000016382/ENSMUSG00000022817/ENSMUSG00000041959/ENSMUSG00000033542/ENSMUSG00000023826/ENSMUSG00000017144/ENSMUSG00000031328/ENSMUSG00000019997/ENSMUSG00000029860/ENSMUSG00000022018/ENSMUSG00000009376/ENSMUSG00000029859/ENSMUSG0…
GO:0071559 response to transforming growth factor beta 141 0.635191489436523 2.0529566201895 0.00118906064209275 0.0140702783982248 0.00944155158623138 1912 tags=43%	list=15%	signal=37% ENSMUSG00000040152/ENSMUSG00000007655/ENSMUSG00000039239/ENSMUSG00000026768/ENSMUSG00000030782/ENSMUSG00000000058/ENSMUSG00000040998/ENSMUSG00000001870/ENSMUSG00000052684/ENSMUSG00000039910/ENSMUSG00000073802/ENSMUSG00000051159/ENSMUSG00000022817/ENSMUSG00000024803/ENSMUSG00000032726/ENSMUSG00000001507/ENSMUSG00000027204/ENSMUSG00000063382/ENSMUSG00000038872/ENSMUSG00000002384/ENSMUSG0…
GO:0072001 renal system development 167 0.625015605713371 2.04471404018242 0.00117785630153121 0.0140702783982248 0.00944155158623138 1435 tags=37%	list=11%	signal=33% ENSMUSG00000036856/ENSMUSG00000051397/ENSMUSG00000005087/ENSMUSG00000039239/ENSMUSG00000026768/ENSMUSG00000025219/ENSMUSG00000015619/ENSMUSG00000034687/ENSMUSG00000025921/ENSMUSG00000040998/ENSMUSG00000021125/ENSMUSG00000048616/ENSMUSG00000029086/ENSMUSG00000057329/ENSMUSG00000051159/ENSMUSG00000036273/ENSMUSG00000033227/ENSMUSG00000001300/ENSMUSG00000001507/ENSMUSG00000021318/ENSMUSG0…
GO:0071560 cellular response to transforming growth factor beta stimulus 138 0.632312741048213 2.04114787157185 0.00118483412322275 0.0140702783982248 0.00944155158623138 1912 tags=42%	list=15%	signal=36% ENSMUSG00000040152/ENSMUSG00000007655/ENSMUSG00000039239/ENSMUSG00000026768/ENSMUSG00000030782/ENSMUSG00000000058/ENSMUSG00000040998/ENSMUSG00000001870/ENSMUSG00000052684/ENSMUSG00000039910/ENSMUSG00000073802/ENSMUSG00000051159/ENSMUSG00000022817/ENSMUSG00000024803/ENSMUSG00000032726/ENSMUSG00000001507/ENSMUSG00000027204/ENSMUSG00000063382/ENSMUSG00000002384/ENSMUSG00000027356/ENSMUSG0…
GO:2000146 negative regulation of cell motility 161 0.626084899640468 2.03919902932181 0.00117785630153121 0.0140702783982248 0.00944155158623138 1717 tags=42%	list=13%	signal=37% ENSMUSG00000036856/ENSMUSG00000040152/ENSMUSG00000051397/ENSMUSG00000026420/ENSMUSG00000040249/ENSMUSG00000033149/ENSMUSG00000015619/ENSMUSG00000041120/ENSMUSG00000020427/ENSMUSG00000032366/ENSMUSG00000048616/ENSMUSG00000057329/ENSMUSG00000024810/ENSMUSG00000039910/ENSMUSG00000036667/ENSMUSG00000033170/ENSMUSG00000020121/ENSMUSG00000001672/ENSMUSG00000031785/ENSMUSG00000115388/ENSMUSG0…
GO:0045669 positive regulation of osteoblast differentiation 35 0.758124482879724 2.03505529148969 0.00145560407569141 0.0140702783982248 0.00944155158623138 1588 tags=54%	list=12%	signal=48% ENSMUSG00000036856/ENSMUSG00000040998/ENSMUSG00000007041/ENSMUSG00000028195/ENSMUSG00000021318/ENSMUSG00000021493/ENSMUSG00000022382/ENSMUSG00000030890/ENSMUSG00000063632/ENSMUSG00000027523/ENSMUSG00000028063/ENSMUSG00000050953/ENSMUSG00000054196/ENSMUSG00000021469/ENSMUSG00000021796/ENSMUSG00000031681/ENSMUSG00000019087/ENSMUSG00000052155/ENSMUSG00000035914
GO:0072009 nephron epithelium development 54 0.707333786294581 2.03317391425479 0.00134589502018843 0.0140702783982248 0.00944155158623138 1516 tags=50%	list=12%	signal=44% ENSMUSG00000036856/ENSMUSG00000051397/ENSMUSG00000005087/ENSMUSG00000025219/ENSMUSG00000015619/ENSMUSG00000040998/ENSMUSG00000048616/ENSMUSG00000029086/ENSMUSG00000057329/ENSMUSG00000051159/ENSMUSG00000033227/ENSMUSG00000021318/ENSMUSG00000022382/ENSMUSG00000030890/ENSMUSG00000034394/ENSMUSG00000004791/ENSMUSG00000032220/ENSMUSG00000027803/ENSMUSG00000015647/ENSMUSG00000042942/ENSMUSG0…
GO:0001655 urogenital system development 186 0.61340740317355 2.0320960747398 0.00115473441108545 0.0140702783982248 0.00944155158623138 1435 tags=35%	list=11%	signal=32% ENSMUSG00000036856/ENSMUSG00000051397/ENSMUSG00000005087/ENSMUSG00000039239/ENSMUSG00000026768/ENSMUSG00000024659/ENSMUSG00000025219/ENSMUSG00000015619/ENSMUSG00000034687/ENSMUSG00000025921/ENSMUSG00000040998/ENSMUSG00000021125/ENSMUSG00000048616/ENSMUSG00000029086/ENSMUSG00000057329/ENSMUSG00000051159/ENSMUSG00000036273/ENSMUSG00000033227/ENSMUSG00000001300/ENSMUSG00000001507/ENSMUSG0…
GO:0030336 negative regulation of cell migration 151 0.624171675990301 2.0317228365612 0.00117233294255569 0.0140702783982248 0.00944155158623138 1717 tags=43%	list=13%	signal=38% ENSMUSG00000036856/ENSMUSG00000040152/ENSMUSG00000051397/ENSMUSG00000026420/ENSMUSG00000040249/ENSMUSG00000033149/ENSMUSG00000041120/ENSMUSG00000020427/ENSMUSG00000032366/ENSMUSG00000048616/ENSMUSG00000057329/ENSMUSG00000024810/ENSMUSG00000039910/ENSMUSG00000036667/ENSMUSG00000033170/ENSMUSG00000020121/ENSMUSG00000001672/ENSMUSG00000031785/ENSMUSG00000115388/ENSMUSG00000030890/ENSMUSG0…
GO:0034329 cell junction assembly 138 0.629294816299778 2.03140580838549 0.00118483412322275 0.0140702783982248 0.00944155158623138 2219 tags=52%	list=17%	signal=44% ENSMUSG00000036856/ENSMUSG00000007655/ENSMUSG00000048915/ENSMUSG00000031841/ENSMUSG00000033149/ENSMUSG00000022321/ENSMUSG00000057329/ENSMUSG00000022425/ENSMUSG00000018217/ENSMUSG00000041959/ENSMUSG00000000555/ENSMUSG00000001672/ENSMUSG00000027087/ENSMUSG00000068876/ENSMUSG00000070473/ENSMUSG00000026442/ENSMUSG00000021823/ENSMUSG00000021638/ENSMUSG00000069255/ENSMUSG00000020580/ENSMUSG0…
GO:0090504 epiboly 22 0.821060406982889 2.0303327637422 0.00153846153846154 0.0140702783982248 0.00944155158623138 1327 tags=64%	list=10%	signal=57% ENSMUSG00000005087/ENSMUSG00000033149/ENSMUSG00000026837/ENSMUSG00000028195/ENSMUSG00000028583/ENSMUSG00000003534/ENSMUSG00000031328/ENSMUSG00000025510/ENSMUSG00000021469/ENSMUSG00000022178/ENSMUSG00000039087/ENSMUSG00000024486/ENSMUSG00000045039/ENSMUSG00000064302
GO:0002009 morphogenesis of an epithelium 341 0.581101005496939 2.02829118332589 0.00106157112526539 0.0140702783982248 0.00944155158623138 1681 tags=37%	list=13%	signal=33% ENSMUSG00000036856/ENSMUSG00000051397/ENSMUSG00000005087/ENSMUSG00000039239/ENSMUSG00000014599/ENSMUSG00000021367/ENSMUSG00000062327/ENSMUSG00000030782/ENSMUSG00000025219/ENSMUSG00000056758/ENSMUSG00000033149/ENSMUSG00000027562/ENSMUSG00000015619/ENSMUSG00000034687/ENSMUSG00000029648/ENSMUSG00000028780/ENSMUSG00000025921/ENSMUSG00000026837/ENSMUSG00000040998/ENSMUSG00000028266/ENSMUSG0…
GO:0072088 nephron epithelium morphogenesis 38 0.747210147539983 2.0253576330311 0.00144300144300144 0.0140702783982248 0.00944155158623138 1212 tags=50%	list=9%	signal=45% ENSMUSG00000036856/ENSMUSG00000051397/ENSMUSG00000005087/ENSMUSG00000025219/ENSMUSG00000015619/ENSMUSG00000040998/ENSMUSG00000048616/ENSMUSG00000057329/ENSMUSG00000051159/ENSMUSG00000033227/ENSMUSG00000021318/ENSMUSG00000030890/ENSMUSG00000034394/ENSMUSG00000004791/ENSMUSG00000015647/ENSMUSG00000042942/ENSMUSG00000052534/ENSMUSG00000022770/ENSMUSG00000022528
GO:0071675 regulation of mononuclear cell migration 19 0.843984102590515 2.02497221363108 0.00159744408945687 0.0142062874392717 0.00953281746888801 619 tags=47%	list=5%	signal=45% ENSMUSG00000040152/ENSMUSG00000014599/ENSMUSG00000041120/ENSMUSG00000034855/ENSMUSG00000050335/ENSMUSG00000028466/ENSMUSG00000042228/ENSMUSG00000037411/ENSMUSG00000024190
GO:0010811 positive regulation of cell-substrate adhesion 79 0.669701456841658 2.02441211431522 0.0012853470437018 0.0140702783982248 0.00944155158623138 1710 tags=44%	list=13%	signal=39% ENSMUSG00000022665/ENSMUSG00000036856/ENSMUSG00000040152/ENSMUSG00000014599/ENSMUSG00000031841/ENSMUSG00000040998/ENSMUSG00000018924/ENSMUSG00000028195/ENSMUSG00000022505/ENSMUSG00000022425/ENSMUSG00000041959/ENSMUSG00000001507/ENSMUSG00000000555/ENSMUSG00000030890/ENSMUSG00000029838/ENSMUSG00000027356/ENSMUSG00000031328/ENSMUSG00000068566/ENSMUSG00000029859/ENSMUSG00000034675/ENSMUSG0…
GO:0050768 negative regulation of neurogenesis 190 0.609749829554331 2.02348539850532 0.00115207373271889 0.0140702783982248 0.00944155158623138 1566 tags=36%	list=12%	signal=32% ENSMUSG00000020467/ENSMUSG00000007655/ENSMUSG00000023206/ENSMUSG00000040249/ENSMUSG00000056758/ENSMUSG00000000125/ENSMUSG00000028780/ENSMUSG00000021701/ENSMUSG00000022892/ENSMUSG00000048616/ENSMUSG00000031137/ENSMUSG00000019647/ENSMUSG00000036030/ENSMUSG00000063531/ENSMUSG00000041351/ENSMUSG00000073802/ENSMUSG00000036273/ENSMUSG00000018217/ENSMUSG00000001300/ENSMUSG00000021318/ENSMUSG0…
GO:0072028 nephron morphogenesis 39 0.742618594697247 2.02284259301792 0.00142857142857143 0.0140702783982248 0.00944155158623138 1212 tags=49%	list=9%	signal=44% ENSMUSG00000036856/ENSMUSG00000051397/ENSMUSG00000005087/ENSMUSG00000025219/ENSMUSG00000015619/ENSMUSG00000040998/ENSMUSG00000048616/ENSMUSG00000057329/ENSMUSG00000051159/ENSMUSG00000033227/ENSMUSG00000021318/ENSMUSG00000030890/ENSMUSG00000034394/ENSMUSG00000004791/ENSMUSG00000015647/ENSMUSG00000042942/ENSMUSG00000052534/ENSMUSG00000022770/ENSMUSG00000022528
GO:1904063 negative regulation of cation transmembrane transport 40 0.740890974040459 2.02214755524118 0.00142045454545455 0.0140702783982248 0.00944155158623138 1435 tags=48%	list=11%	signal=42% ENSMUSG00000007655/ENSMUSG00000039239/ENSMUSG00000053819/ENSMUSG00000024381/ENSMUSG00000027030/ENSMUSG00000022176/ENSMUSG00000031880/ENSMUSG00000033788/ENSMUSG00000041936/ENSMUSG00000019787/ENSMUSG00000017737/ENSMUSG00000024589/ENSMUSG00000030660/ENSMUSG00000069601/ENSMUSG00000034462/ENSMUSG00000003161/ENSMUSG00000035640/ENSMUSG00000025068/ENSMUSG00000044254
GO:0061041 regulation of wound healing 59 0.698967998929898 2.02153194440034 0.00134408602150538 0.0140702783982248 0.00944155158623138 1408 tags=51%	list=11%	signal=45% ENSMUSG00000036856/ENSMUSG00000040152/ENSMUSG00000007655/ENSMUSG00000024659/ENSMUSG00000033149/ENSMUSG00000035783/ENSMUSG00000027712/ENSMUSG00000032231/ENSMUSG00000023905/ENSMUSG00000115388/ENSMUSG00000042228/ENSMUSG00000028583/ENSMUSG00000037411/ENSMUSG00000031012/ENSMUSG00000032020/ENSMUSG00000032402/ENSMUSG00000048376/ENSMUSG00000046186/ENSMUSG00000050953/ENSMUSG00000025856/ENSMUSG0…
GO:0001657 ureteric bud development 52 0.707093368717742 2.02052069084818 0.0013531799729364 0.0140702783982248 0.00944155158623138 1212 tags=44%	list=9%	signal=40% ENSMUSG00000036856/ENSMUSG00000051397/ENSMUSG00000005087/ENSMUSG00000025219/ENSMUSG00000015619/ENSMUSG00000040998/ENSMUSG00000021125/ENSMUSG00000048616/ENSMUSG00000057329/ENSMUSG00000033227/ENSMUSG00000021318/ENSMUSG00000030890/ENSMUSG00000048482/ENSMUSG00000004791/ENSMUSG00000021614/ENSMUSG00000031565/ENSMUSG00000032402/ENSMUSG00000015647/ENSMUSG00000042942/ENSMUSG00000031681/ENSMUSG0…
GO:0001823 mesonephros development 52 0.707093368717742 2.02052069084818 0.0013531799729364 0.0140702783982248 0.00944155158623138 1212 tags=44%	list=9%	signal=40% ENSMUSG00000036856/ENSMUSG00000051397/ENSMUSG00000005087/ENSMUSG00000025219/ENSMUSG00000015619/ENSMUSG00000040998/ENSMUSG00000021125/ENSMUSG00000048616/ENSMUSG00000057329/ENSMUSG00000033227/ENSMUSG00000021318/ENSMUSG00000030890/ENSMUSG00000048482/ENSMUSG00000004791/ENSMUSG00000021614/ENSMUSG00000031565/ENSMUSG00000032402/ENSMUSG00000015647/ENSMUSG00000042942/ENSMUSG00000031681/ENSMUSG0…
GO:0072163 mesonephric epithelium development 52 0.707093368717742 2.02052069084818 0.0013531799729364 0.0140702783982248 0.00944155158623138 1212 tags=44%	list=9%	signal=40% ENSMUSG00000036856/ENSMUSG00000051397/ENSMUSG00000005087/ENSMUSG00000025219/ENSMUSG00000015619/ENSMUSG00000040998/ENSMUSG00000021125/ENSMUSG00000048616/ENSMUSG00000057329/ENSMUSG00000033227/ENSMUSG00000021318/ENSMUSG00000030890/ENSMUSG00000048482/ENSMUSG00000004791/ENSMUSG00000021614/ENSMUSG00000031565/ENSMUSG00000032402/ENSMUSG00000015647/ENSMUSG00000042942/ENSMUSG00000031681/ENSMUSG0…
GO:0072164 mesonephric tubule development 52 0.707093368717742 2.02052069084818 0.0013531799729364 0.0140702783982248 0.00944155158623138 1212 tags=44%	list=9%	signal=40% ENSMUSG00000036856/ENSMUSG00000051397/ENSMUSG00000005087/ENSMUSG00000025219/ENSMUSG00000015619/ENSMUSG00000040998/ENSMUSG00000021125/ENSMUSG00000048616/ENSMUSG00000057329/ENSMUSG00000033227/ENSMUSG00000021318/ENSMUSG00000030890/ENSMUSG00000048482/ENSMUSG00000004791/ENSMUSG00000021614/ENSMUSG00000031565/ENSMUSG00000032402/ENSMUSG00000015647/ENSMUSG00000042942/ENSMUSG00000031681/ENSMUSG0…
GO:0034763 negative regulation of transmembrane transport 68 0.679292857271118 2.02012436626002 0.0012987012987013 0.0140702783982248 0.00944155158623138 1721 tags=41%	list=13%	signal=36% ENSMUSG00000040152/ENSMUSG00000007655/ENSMUSG00000039239/ENSMUSG00000038894/ENSMUSG00000053819/ENSMUSG00000045658/ENSMUSG00000024381/ENSMUSG00000027030/ENSMUSG00000022176/ENSMUSG00000031880/ENSMUSG00000033788/ENSMUSG00000041936/ENSMUSG00000019787/ENSMUSG00000017737/ENSMUSG00000013698/ENSMUSG00000024589/ENSMUSG00000024143/ENSMUSG00000030660/ENSMUSG00000069601/ENSMUSG00000034462/ENSMUSG0…
GO:0061448 connective tissue development 135 0.627276409528656 2.01792381057665 0.00119189511323004 0.0140702783982248 0.00944155158623138 1408 tags=39%	list=11%	signal=35% ENSMUSG00000020467/ENSMUSG00000040152/ENSMUSG00000039239/ENSMUSG00000014599/ENSMUSG00000021367/ENSMUSG00000001506/ENSMUSG00000056758/ENSMUSG00000022098/ENSMUSG00000026837/ENSMUSG00000053007/ENSMUSG00000032231/ENSMUSG00000048450/ENSMUSG00000048616/ENSMUSG00000024247/ENSMUSG00000028195/ENSMUSG00000000126/ENSMUSG00000032726/ENSMUSG00000025650/ENSMUSG00000021318/ENSMUSG00000020644/ENSMUSG0…
GO:0031579 membrane raft organization 15 0.877338562167913 2.01735631908586 0.00166389351081531 0.0142062874392717 0.00953281746888801 681 tags=60%	list=5%	signal=57% ENSMUSG00000007655/ENSMUSG00000026879/ENSMUSG00000000058/ENSMUSG00000032231/ENSMUSG00000022505/ENSMUSG00000018217/ENSMUSG00000041959/ENSMUSG00000068566/ENSMUSG00000039316
GO:0001952 regulation of cell-matrix adhesion 79 0.667195977819727 2.01683840810278 0.0012853470437018 0.0140702783982248 0.00944155158623138 1727 tags=46%	list=13%	signal=40% ENSMUSG00000036856/ENSMUSG00000040152/ENSMUSG00000014599/ENSMUSG00000048915/ENSMUSG00000031841/ENSMUSG00000033149/ENSMUSG00000057329/ENSMUSG00000063531/ENSMUSG00000022505/ENSMUSG00000022425/ENSMUSG00000041959/ENSMUSG00000030890/ENSMUSG00000027356/ENSMUSG00000003534/ENSMUSG00000037411/ENSMUSG00000031012/ENSMUSG00000029859/ENSMUSG00000069255/ENSMUSG00000059456/ENSMUSG00000032402/ENSMUSG0…
GO:1903115 regulation of actin filament-based movement 20 0.833626254140862 2.01609863736459 0.0015600624024961 0.0141049544420801 0.00946482018459172 1206 tags=65%	list=9%	signal=59% ENSMUSG00000007655/ENSMUSG00000054889/ENSMUSG00000035783/ENSMUSG00000024331/ENSMUSG00000031137/ENSMUSG00000024381/ENSMUSG00000044393/ENSMUSG00000028583/ENSMUSG00000031328/ENSMUSG00000032826/ENSMUSG00000034675/ENSMUSG00000022770/ENSMUSG00000003161
GO:0014911 positive regulation of smooth muscle cell migration 30 0.771173926380358 2.01541143787369 0.00151745068285281 0.0140702783982248 0.00944155158623138 1710 tags=53%	list=13%	signal=46% ENSMUSG00000053819/ENSMUSG00000030562/ENSMUSG00000057329/ENSMUSG00000022893/ENSMUSG00000028128/ENSMUSG00000027646/ENSMUSG00000030774/ENSMUSG00000030536/ENSMUSG00000020184/ENSMUSG00000028556/ENSMUSG00000042121/ENSMUSG00000049775/ENSMUSG00000000489/ENSMUSG00000038668/ENSMUSG00000001761/ENSMUSG00000044447
GO:0060485 mesenchyme development 159 0.618103052724623 2.013437570029 0.00117924528301887 0.0140702783982248 0.00944155158623138 1874 tags=42%	list=15%	signal=36% ENSMUSG00000036856/ENSMUSG00000040152/ENSMUSG00000039239/ENSMUSG00000021367/ENSMUSG00000030782/ENSMUSG00000001506/ENSMUSG00000025219/ENSMUSG00000033149/ENSMUSG00000028780/ENSMUSG00000025921/ENSMUSG00000048450/ENSMUSG00000048616/ENSMUSG00000019647/ENSMUSG00000057329/ENSMUSG00000063531/ENSMUSG00000032446/ENSMUSG00000039910/ENSMUSG00000063382/ENSMUSG00000022382/ENSMUSG00000018166/ENSMUSG0…
GO:0010634 positive regulation of epithelial cell migration 87 0.657054464408505 2.01323880411688 0.00127064803049555 0.0140702783982248 0.00944155158623138 1766 tags=46%	list=14%	signal=40% ENSMUSG00000040152/ENSMUSG00000039239/ENSMUSG00000029484/ENSMUSG00000024659/ENSMUSG00000015619/ENSMUSG00000021701/ENSMUSG00000041688/ENSMUSG00000013076/ENSMUSG00000052684/ENSMUSG00000022425/ENSMUSG00000001507/ENSMUSG00000032035/ENSMUSG00000048373/ENSMUSG00000010051/ENSMUSG00000009376/ENSMUSG00000037411/ENSMUSG00000031565/ENSMUSG00000008601/ENSMUSG00000020580/ENSMUSG00000022475/ENSMUSG0…
GO:0045596 negative regulation of cell differentiation 430 0.572786893992291 2.01299609281436 0.00103842159916926 0.0140702783982248 0.00944155158623138 1517 tags=32%	list=12%	signal=29% ENSMUSG00000020467/ENSMUSG00000036856/ENSMUSG00000051397/ENSMUSG00000007655/ENSMUSG00000005087/ENSMUSG00000039239/ENSMUSG00000024907/ENSMUSG00000030782/ENSMUSG00000048915/ENSMUSG00000024659/ENSMUSG00000023206/ENSMUSG00000040249/ENSMUSG00000056758/ENSMUSG00000000125/ENSMUSG00000015619/ENSMUSG00000028780/ENSMUSG00000026837/ENSMUSG00000021701/ENSMUSG00000022892/ENSMUSG00000038855/ENSMUSG0…
GO:0048729 tissue morphogenesis 397 0.572637244508767 2.01249158114672 0.00104166666666667 0.0140702783982248 0.00944155158623138 1524 tags=34%	list=12%	signal=31% ENSMUSG00000036856/ENSMUSG00000051397/ENSMUSG00000005087/ENSMUSG00000039239/ENSMUSG00000054889/ENSMUSG00000028173/ENSMUSG00000014599/ENSMUSG00000021367/ENSMUSG00000062327/ENSMUSG00000030782/ENSMUSG00000025219/ENSMUSG00000056758/ENSMUSG00000033149/ENSMUSG00000000125/ENSMUSG00000027562/ENSMUSG00000015619/ENSMUSG00000034687/ENSMUSG00000029648/ENSMUSG00000028780/ENSMUSG00000025921/ENSMUSG0…
GO:0045665 negative regulation of neuron differentiation 142 0.620153382351881 2.00926351970533 0.00118343195266272 0.0140702783982248 0.00944155158623138 1566 tags=37%	list=12%	signal=33% ENSMUSG00000020467/ENSMUSG00000007655/ENSMUSG00000023206/ENSMUSG00000040249/ENSMUSG00000000125/ENSMUSG00000028780/ENSMUSG00000021701/ENSMUSG00000022892/ENSMUSG00000031137/ENSMUSG00000019647/ENSMUSG00000063531/ENSMUSG00000041351/ENSMUSG00000036273/ENSMUSG00000018217/ENSMUSG00000001300/ENSMUSG00000021318/ENSMUSG00000068220/ENSMUSG00000038146/ENSMUSG00000020644/ENSMUSG00000026121/ENSMUSG0…
GO:0086003 cardiac muscle cell contraction 22 0.811663069467046 2.00709486055251 0.00153846153846154 0.0140702783982248 0.00944155158623138 1206 tags=59%	list=9%	signal=54% ENSMUSG00000007655/ENSMUSG00000054889/ENSMUSG00000053819/ENSMUSG00000024331/ENSMUSG00000024381/ENSMUSG00000044393/ENSMUSG00000031328/ENSMUSG00000032826/ENSMUSG00000040118/ENSMUSG00000024589/ENSMUSG00000049281/ENSMUSG00000022770/ENSMUSG00000003161
GO:0043410 positive regulation of MAPK cascade 266 0.583958140460846 2.00700592074182 0.0011037527593819 0.0140702783982248 0.00944155158623138 1715 tags=38%	list=13%	signal=34% ENSMUSG00000040152/ENSMUSG00000005087/ENSMUSG00000039239/ENSMUSG00000021367/ENSMUSG00000026166/ENSMUSG00000055737/ENSMUSG00000025219/ENSMUSG00000053819/ENSMUSG00000029648/ENSMUSG00000020427/ENSMUSG00000035783/ENSMUSG00000030562/ENSMUSG00000002602/ENSMUSG00000000058/ENSMUSG00000040998/ENSMUSG00000022892/ENSMUSG00000015133/ENSMUSG00000025473/ENSMUSG00000018924/ENSMUSG00000022091/ENSMUSG0…
GO:0007179 transforming growth factor beta receptor signaling pathway 113 0.636548181187944 2.00579673158279 0.00124378109452736 0.0140702783982248 0.00944155158623138 1912 tags=42%	list=15%	signal=36% ENSMUSG00000040152/ENSMUSG00000007655/ENSMUSG00000039239/ENSMUSG00000026768/ENSMUSG00000030782/ENSMUSG00000000058/ENSMUSG00000040998/ENSMUSG00000001870/ENSMUSG00000052684/ENSMUSG00000039910/ENSMUSG00000073802/ENSMUSG00000051159/ENSMUSG00000022817/ENSMUSG00000032726/ENSMUSG00000001507/ENSMUSG00000027204/ENSMUSG00000063382/ENSMUSG00000002384/ENSMUSG00000027356/ENSMUSG00000092035/ENSMUSG0…
GO:0007162 negative regulation of cell adhesion 149 0.616143097900777 2.00576686025511 0.00117508813160987 0.0140702783982248 0.00944155158623138 1708 tags=42%	list=13%	signal=37% ENSMUSG00000040152/ENSMUSG00000051397/ENSMUSG00000005087/ENSMUSG00000048915/ENSMUSG00000031841/ENSMUSG00000024659/ENSMUSG00000001506/ENSMUSG00000033149/ENSMUSG00000025473/ENSMUSG00000021125/ENSMUSG00000019647/ENSMUSG00000018569/ENSMUSG00000079037/ENSMUSG00000063531/ENSMUSG00000053965/ENSMUSG00000050335/ENSMUSG00000022425/ENSMUSG00000041607/ENSMUSG00000021318/ENSMUSG00000068220/ENSMUSG0…
GO:0014013 regulation of gliogenesis 83 0.657763306656872 2.00438791952426 0.00127226463104326 0.0140702783982248 0.00944155158623138 1340 tags=36%	list=10%	signal=33% ENSMUSG00000020467/ENSMUSG00000014599/ENSMUSG00000056758/ENSMUSG00000022892/ENSMUSG00000048616/ENSMUSG00000024381/ENSMUSG00000024985/ENSMUSG00000073802/ENSMUSG00000022425/ENSMUSG00000018217/ENSMUSG00000020644/ENSMUSG00000029838/ENSMUSG00000042228/ENSMUSG00000034394/ENSMUSG00000063632/ENSMUSG00000048078/ENSMUSG00000027315/ENSMUSG00000027070/ENSMUSG00000027995/ENSMUSG00000041736/ENSMUSG0…
GO:0097435 supramolecular fiber organization 443 0.567623488981135 2.00015265516337 0.00103412616339193 0.0140702783982248 0.00944155158623138 1985 tags=36%	list=15%	signal=32% ENSMUSG00000036856/ENSMUSG00000051397/ENSMUSG00000007655/ENSMUSG00000039239/ENSMUSG00000054889/ENSMUSG00000049382/ENSMUSG00000021367/ENSMUSG00000039376/ENSMUSG00000031972/ENSMUSG00000022044/ENSMUSG00000001506/ENSMUSG00000031636/ENSMUSG00000033149/ENSMUSG00000022055/ENSMUSG00000022054/ENSMUSG00000026879/ENSMUSG00000020911/ENSMUSG00000030562/ENSMUSG00000026837/ENSMUSG00000032366/ENSMUSG0…
GO:0030216 keratinocyte differentiation 61 0.684867510698839 1.99926351415857 0.00133333333333333 0.0140702783982248 0.00944155158623138 1520 tags=44%	list=12%	signal=39% ENSMUSG00000039239/ENSMUSG00000054889/ENSMUSG00000024659/ENSMUSG00000050359/ENSMUSG00000047281/ENSMUSG00000029135/ENSMUSG00000078664/ENSMUSG00000021959/ENSMUSG00000039457/ENSMUSG00000025278/ENSMUSG00000031995/ENSMUSG00000028967/ENSMUSG00000022218/ENSMUSG00000021359/ENSMUSG00000001420/ENSMUSG00000037600/ENSMUSG00000020580/ENSMUSG00000046186/ENSMUSG00000021469/ENSMUSG00000037279/ENSMUSG0…
GO:0060675 ureteric bud morphogenesis 35 0.74450985877612 1.99850916555739 0.00145560407569141 0.0140702783982248 0.00944155158623138 1212 tags=49%	list=9%	signal=44% ENSMUSG00000036856/ENSMUSG00000051397/ENSMUSG00000005087/ENSMUSG00000025219/ENSMUSG00000015619/ENSMUSG00000040998/ENSMUSG00000048616/ENSMUSG00000057329/ENSMUSG00000033227/ENSMUSG00000021318/ENSMUSG00000030890/ENSMUSG00000004791/ENSMUSG00000015647/ENSMUSG00000042942/ENSMUSG00000052534/ENSMUSG00000022770/ENSMUSG00000022528
GO:0072171 mesonephric tubule morphogenesis 35 0.74450985877612 1.99850916555739 0.00145560407569141 0.0140702783982248 0.00944155158623138 1212 tags=49%	list=9%	signal=44% ENSMUSG00000036856/ENSMUSG00000051397/ENSMUSG00000005087/ENSMUSG00000025219/ENSMUSG00000015619/ENSMUSG00000040998/ENSMUSG00000048616/ENSMUSG00000057329/ENSMUSG00000033227/ENSMUSG00000021318/ENSMUSG00000030890/ENSMUSG00000004791/ENSMUSG00000015647/ENSMUSG00000042942/ENSMUSG00000052534/ENSMUSG00000022770/ENSMUSG00000022528
GO:0097529 myeloid leukocyte migration 69 0.670220012780124 1.99794902549626 0.0012970168612192 0.0140702783982248 0.00944155158623138 1044 tags=39%	list=8%	signal=36% ENSMUSG00000040152/ENSMUSG00000014599/ENSMUSG00000021367/ENSMUSG00000026166/ENSMUSG00000024659/ENSMUSG00000029648/ENSMUSG00000041120/ENSMUSG00000060183/ENSMUSG00000025473/ENSMUSG00000034855/ENSMUSG00000037902/ENSMUSG00000050335/ENSMUSG00000028466/ENSMUSG00000033542/ENSMUSG00000042228/ENSMUSG00000004791/ENSMUSG00000037411/ENSMUSG00000022488/ENSMUSG00000021464/ENSMUSG00000024190/ENSMUSG0…
GO:0044319 wound healing	spreading of cells 21 0.818636405775497 1.99477786188335 0.00154798761609907 0.0140702783982248 0.00944155158623138 1327 tags=62%	list=10%	signal=56% ENSMUSG00000005087/ENSMUSG00000033149/ENSMUSG00000026837/ENSMUSG00000028195/ENSMUSG00000028583/ENSMUSG00000003534/ENSMUSG00000031328/ENSMUSG00000025510/ENSMUSG00000021469/ENSMUSG00000022178/ENSMUSG00000039087/ENSMUSG00000024486/ENSMUSG00000064302
GO:0090505 epiboly involved in wound healing 21 0.818636405775497 1.99477786188335 0.00154798761609907 0.0140702783982248 0.00944155158623138 1327 tags=62%	list=10%	signal=56% ENSMUSG00000005087/ENSMUSG00000033149/ENSMUSG00000026837/ENSMUSG00000028195/ENSMUSG00000028583/ENSMUSG00000003534/ENSMUSG00000031328/ENSMUSG00000025510/ENSMUSG00000021469/ENSMUSG00000022178/ENSMUSG00000039087/ENSMUSG00000024486/ENSMUSG00000064302
GO:0032956 regulation of actin cytoskeleton organization 228 0.589013666372937 1.99344473921344 0.00112739571589628 0.0140702783982248 0.00944155158623138 1532 tags=34%	list=12%	signal=30% ENSMUSG00000036856/ENSMUSG00000051397/ENSMUSG00000039239/ENSMUSG00000021367/ENSMUSG00000039376/ENSMUSG00000048915/ENSMUSG00000040249/ENSMUSG00000033149/ENSMUSG00000026879/ENSMUSG00000030562/ENSMUSG00000032366/ENSMUSG00000018924/ENSMUSG00000022091/ENSMUSG00000063531/ENSMUSG00000024381/ENSMUSG00000048096/ENSMUSG00000021061/ENSMUSG00000026335/ENSMUSG00000041959/ENSMUSG00000030890/ENSMUSG0…
GO:0051057 positive regulation of small GTPase mediated signal transduction 35 0.742042592516872 1.99188621197947 0.00145560407569141 0.0140702783982248 0.00944155158623138 1883 tags=54%	list=15%	signal=46% ENSMUSG00000014599/ENSMUSG00000053819/ENSMUSG00000038855/ENSMUSG00000031785/ENSMUSG00000050271/ENSMUSG00000033446/ENSMUSG00000048376/ENSMUSG00000038119/ENSMUSG00000062312/ENSMUSG00000049929/ENSMUSG00000027646/ENSMUSG00000027878/ENSMUSG00000044317/ENSMUSG00000034801/ENSMUSG00000011958/ENSMUSG00000062991/ENSMUSG00000038668/ENSMUSG00000022883/ENSMUSG00000024976
GO:0030595 leukocyte chemotaxis 77 0.660537562464932 1.9902046706227 0.00129533678756477 0.0140702783982248 0.00944155158623138 773 tags=31%	list=6%	signal=29% ENSMUSG00000040152/ENSMUSG00000014599/ENSMUSG00000021367/ENSMUSG00000026166/ENSMUSG00000024659/ENSMUSG00000029648/ENSMUSG00000041120/ENSMUSG00000018920/ENSMUSG00000060183/ENSMUSG00000025473/ENSMUSG00000034855/ENSMUSG00000027030/ENSMUSG00000050335/ENSMUSG00000028466/ENSMUSG00000033542/ENSMUSG00000042228/ENSMUSG00000004791/ENSMUSG00000037411/ENSMUSG00000022488/ENSMUSG00000024190/ENSMUSG0…
GO:0051961 negative regulation of nervous system development 204 0.595911136599101 1.98485861319911 0.00115874855156431 0.0140702783982248 0.00944155158623138 1566 tags=34%	list=12%	signal=31% ENSMUSG00000020467/ENSMUSG00000007655/ENSMUSG00000023206/ENSMUSG00000040249/ENSMUSG00000056758/ENSMUSG00000000125/ENSMUSG00000028780/ENSMUSG00000021701/ENSMUSG00000022892/ENSMUSG00000048616/ENSMUSG00000031137/ENSMUSG00000019647/ENSMUSG00000036030/ENSMUSG00000063531/ENSMUSG00000041351/ENSMUSG00000073802/ENSMUSG00000036273/ENSMUSG00000018217/ENSMUSG00000001300/ENSMUSG00000037852/ENSMUSG0…
GO:0042476 odontogenesis 60 0.682015948205307 1.98223476320779 0.00133511348464619 0.0140702783982248 0.00944155158623138 1037 tags=37%	list=8%	signal=34% ENSMUSG00000014599/ENSMUSG00000021367/ENSMUSG00000001506/ENSMUSG00000025219/ENSMUSG00000019851/ENSMUSG00000048450/ENSMUSG00000021765/ENSMUSG00000024985/ENSMUSG00000033227/ENSMUSG00000021318/ENSMUSG00000022382/ENSMUSG00000028023/ENSMUSG00000037411/ENSMUSG00000021359/ENSMUSG00000000142/ENSMUSG00000015647/ENSMUSG00000063275/ENSMUSG00000007872/ENSMUSG00000021469/ENSMUSG00000032012/ENSMUSG0…
GO:0071363 cellular response to growth factor stimulus 360 0.566746433792767 1.98096562354854 0.00106044538706257 0.0140702783982248 0.00944155158623138 2062 tags=39%	list=16%	signal=34% ENSMUSG00000036856/ENSMUSG00000040152/ENSMUSG00000007655/ENSMUSG00000029337/ENSMUSG00000005087/ENSMUSG00000039239/ENSMUSG00000062327/ENSMUSG00000026768/ENSMUSG00000030782/ENSMUSG00000024659/ENSMUSG00000025219/ENSMUSG00000015619/ENSMUSG00000029648/ENSMUSG00000041120/ENSMUSG00000000058/ENSMUSG00000040998/ENSMUSG00000048450/ENSMUSG00000048616/ENSMUSG00000001870/ENSMUSG00000021765/ENSMUSG0…
GO:0032231 regulation of actin filament bundle assembly 71 0.663425392343844 1.98030539459742 0.00130039011703511 0.0140702783982248 0.00944155158623138 1337 tags=37%	list=10%	signal=33% ENSMUSG00000036856/ENSMUSG00000051397/ENSMUSG00000039376/ENSMUSG00000033149/ENSMUSG00000030562/ENSMUSG00000032366/ENSMUSG00000022091/ENSMUSG00000041959/ENSMUSG00000033542/ENSMUSG00000023826/ENSMUSG00000031328/ENSMUSG00000019997/ENSMUSG00000022018/ENSMUSG00000009376/ENSMUSG00000029859/ENSMUSG00000034675/ENSMUSG00000020580/ENSMUSG00000032402/ENSMUSG00000030774/ENSMUSG00000037736/ENSMUSG0…
GO:0072078 nephron tubule morphogenesis 36 0.73509313129545 1.98017849630825 0.00144927536231884 0.0140702783982248 0.00944155158623138 1212 tags=47%	list=9%	signal=43% ENSMUSG00000036856/ENSMUSG00000051397/ENSMUSG00000005087/ENSMUSG00000025219/ENSMUSG00000015619/ENSMUSG00000040998/ENSMUSG00000048616/ENSMUSG00000057329/ENSMUSG00000033227/ENSMUSG00000021318/ENSMUSG00000030890/ENSMUSG00000004791/ENSMUSG00000015647/ENSMUSG00000042942/ENSMUSG00000052534/ENSMUSG00000022770/ENSMUSG00000022528
GO:0086001 cardiac muscle cell action potential 25 0.782904968979216 1.9798423132807 0.00154083204930663 0.0140702783982248 0.00944155158623138 1443 tags=64%	list=11%	signal=57% ENSMUSG00000007655/ENSMUSG00000054889/ENSMUSG00000053819/ENSMUSG00000024331/ENSMUSG00000031137/ENSMUSG00000024381/ENSMUSG00000044393/ENSMUSG00000031328/ENSMUSG00000032826/ENSMUSG00000022865/ENSMUSG00000040118/ENSMUSG00000024589/ENSMUSG00000069601/ENSMUSG00000049281/ENSMUSG00000022770/ENSMUSG00000021870
GO:0034332 adherens junction organization 87 0.645881324192734 1.97900389565084 0.00127064803049555 0.0140702783982248 0.00944155158623138 1528 tags=41%	list=12%	signal=37% ENSMUSG00000036856/ENSMUSG00000054889/ENSMUSG00000048915/ENSMUSG00000031841/ENSMUSG00000033149/ENSMUSG00000022321/ENSMUSG00000057329/ENSMUSG00000022425/ENSMUSG00000041959/ENSMUSG00000027087/ENSMUSG00000021823/ENSMUSG00000069255/ENSMUSG00000059456/ENSMUSG00000032402/ENSMUSG00000024304/ENSMUSG00000000303/ENSMUSG00000008730/ENSMUSG00000027646/ENSMUSG00000015143/ENSMUSG00000000957/ENSMUSG0…
GO:0061333 renal tubule morphogenesis 40 0.72446326267027 1.9773106527152 0.00142045454545455 0.0140702783982248 0.00944155158623138 1212 tags=45%	list=9%	signal=41% ENSMUSG00000036856/ENSMUSG00000051397/ENSMUSG00000005087/ENSMUSG00000025219/ENSMUSG00000015619/ENSMUSG00000040998/ENSMUSG00000048616/ENSMUSG00000057329/ENSMUSG00000033227/ENSMUSG00000021318/ENSMUSG00000030890/ENSMUSG00000004791/ENSMUSG00000015647/ENSMUSG00000042942/ENSMUSG00000034462/ENSMUSG00000052534/ENSMUSG00000022770/ENSMUSG00000022528
GO:0007266 Rho protein signal transduction 123 0.620655820531054 1.97625919455095 0.00121359223300971 0.0140702783982248 0.00944155158623138 1791 tags=40%	list=14%	signal=35% ENSMUSG00000031841/ENSMUSG00000021589/ENSMUSG00000029032/ENSMUSG00000001507/ENSMUSG00000020121/ENSMUSG00000052609/ENSMUSG00000031785/ENSMUSG00000063838/ENSMUSG00000033542/ENSMUSG00000028841/ENSMUSG00000028583/ENSMUSG00000032875/ENSMUSG00000017144/ENSMUSG00000025555/ENSMUSG00000036533/ENSMUSG00000039960/ENSMUSG00000024451/ENSMUSG00000050271/ENSMUSG00000033446/ENSMUSG00000024013/ENSMUSG0…
GO:0071709 membrane assembly 15 0.859184831421168 1.97561354723455 0.00166389351081531 0.0142062874392717 0.00953281746888801 1077 tags=60%	list=8%	signal=55% ENSMUSG00000007655/ENSMUSG00000000058/ENSMUSG00000032231/ENSMUSG00000022505/ENSMUSG00000041959/ENSMUSG00000039316/ENSMUSG00000024304/ENSMUSG00000029428/ENSMUSG00000069601
GO:1903034 regulation of response to wounding 80 0.651776424744535 1.974022282574 0.00127877237851662 0.0140702783982248 0.00944155158623138 1461 tags=44%	list=11%	signal=39% ENSMUSG00000036856/ENSMUSG00000040152/ENSMUSG00000007655/ENSMUSG00000024659/ENSMUSG00000033149/ENSMUSG00000035783/ENSMUSG00000027712/ENSMUSG00000032231/ENSMUSG00000023905/ENSMUSG00000115388/ENSMUSG00000042228/ENSMUSG00000028583/ENSMUSG00000037411/ENSMUSG00000031012/ENSMUSG00000005533/ENSMUSG00000032020/ENSMUSG00000032402/ENSMUSG00000048376/ENSMUSG00000046186/ENSMUSG00000050953/ENSMUSG0…
GO:0045778 positive regulation of ossification 47 0.704623200101922 1.97243381624747 0.00140449438202247 0.0140702783982248 0.00944155158623138 1588 tags=47%	list=12%	signal=41% ENSMUSG00000036856/ENSMUSG00000040998/ENSMUSG00000024247/ENSMUSG00000007041/ENSMUSG00000028195/ENSMUSG00000021318/ENSMUSG00000021493/ENSMUSG00000022382/ENSMUSG00000030890/ENSMUSG00000063632/ENSMUSG00000021359/ENSMUSG00000027523/ENSMUSG00000032402/ENSMUSG00000028063/ENSMUSG00000050953/ENSMUSG00000054196/ENSMUSG00000021469/ENSMUSG00000021796/ENSMUSG00000031681/ENSMUSG00000019087/ENSMUSG0…
GO:0051216 cartilage development 95 0.637809797990695 1.97050467594253 0.00126422250316056 0.0140702783982248 0.00944155158623138 1400 tags=42%	list=11%	signal=38% ENSMUSG00000020467/ENSMUSG00000040152/ENSMUSG00000039239/ENSMUSG00000021367/ENSMUSG00000001506/ENSMUSG00000022098/ENSMUSG00000032231/ENSMUSG00000048450/ENSMUSG00000048616/ENSMUSG00000024247/ENSMUSG00000028195/ENSMUSG00000000126/ENSMUSG00000032726/ENSMUSG00000025650/ENSMUSG00000021318/ENSMUSG00000022382/ENSMUSG00000032363/ENSMUSG00000002384/ENSMUSG00000019997/ENSMUSG00000021464/ENSMUSG0…
GO:0071621 granulocyte chemotaxis 32 0.740897898778298 1.96925292335728 0.00146627565982405 0.0140702783982248 0.00944155158623138 985 tags=41%	list=8%	signal=38% ENSMUSG00000040152/ENSMUSG00000014599/ENSMUSG00000021367/ENSMUSG00000026166/ENSMUSG00000024659/ENSMUSG00000060183/ENSMUSG00000034855/ENSMUSG00000050335/ENSMUSG00000022488/ENSMUSG00000022865/ENSMUSG00000025383/ENSMUSG00000033788/ENSMUSG00000032041
GO:0010977 negative regulation of neuron projection development 102 0.632331112720113 1.9675509331424 0.00127226463104326 0.0140702783982248 0.00944155158623138 1566 tags=38%	list=12%	signal=34% ENSMUSG00000020467/ENSMUSG00000023206/ENSMUSG00000040249/ENSMUSG00000000125/ENSMUSG00000028780/ENSMUSG00000021701/ENSMUSG00000031137/ENSMUSG00000019647/ENSMUSG00000063531/ENSMUSG00000036273/ENSMUSG00000018217/ENSMUSG00000001300/ENSMUSG00000068220/ENSMUSG00000026121/ENSMUSG00000032290/ENSMUSG00000031328/ENSMUSG00000050271/ENSMUSG00000060802/ENSMUSG00000028289/ENSMUSG00000028161/ENSMUSG0…
GO:1902905 positive regulation of supramolecular fiber organization 138 0.609422936313406 1.96725804904875 0.00118483412322275 0.0140702783982248 0.00944155158623138 1528 tags=33%	list=12%	signal=29% ENSMUSG00000036856/ENSMUSG00000007655/ENSMUSG00000021367/ENSMUSG00000039376/ENSMUSG00000026879/ENSMUSG00000030562/ENSMUSG00000032366/ENSMUSG00000022892/ENSMUSG00000018924/ENSMUSG00000022091/ENSMUSG00000024381/ENSMUSG00000048096/ENSMUSG00000041959/ENSMUSG00000063838/ENSMUSG00000033542/ENSMUSG00000031328/ENSMUSG00000056972/ENSMUSG00000036533/ENSMUSG00000019997/ENSMUSG00000022018/ENSMUSG0…
GO:0070848 response to growth factor 372 0.562960392976681 1.96660713973901 0.00105820105820106 0.0140702783982248 0.00944155158623138 2062 tags=38%	list=16%	signal=33% ENSMUSG00000036856/ENSMUSG00000040152/ENSMUSG00000007655/ENSMUSG00000029337/ENSMUSG00000005087/ENSMUSG00000039239/ENSMUSG00000062327/ENSMUSG00000026768/ENSMUSG00000030782/ENSMUSG00000024659/ENSMUSG00000025219/ENSMUSG00000015619/ENSMUSG00000029648/ENSMUSG00000041120/ENSMUSG00000000058/ENSMUSG00000040998/ENSMUSG00000048450/ENSMUSG00000048616/ENSMUSG00000001870/ENSMUSG00000021765/ENSMUSG0…
GO:0001658 branching involved in ureteric bud morphogenesis 32 0.73886668125952 1.96385409439121 0.00146627565982405 0.0140702783982248 0.00944155158623138 1205 tags=47%	list=9%	signal=43% ENSMUSG00000036856/ENSMUSG00000051397/ENSMUSG00000005087/ENSMUSG00000025219/ENSMUSG00000040998/ENSMUSG00000048616/ENSMUSG00000057329/ENSMUSG00000033227/ENSMUSG00000021318/ENSMUSG00000030890/ENSMUSG00000004791/ENSMUSG00000015647/ENSMUSG00000042942/ENSMUSG00000052534/ENSMUSG00000022770
GO:0098900 regulation of action potential 27 0.764021378643729 1.96382176381459 0.00152439024390244 0.0140702783982248 0.00944155158623138 1443 tags=56%	list=11%	signal=49% ENSMUSG00000007655/ENSMUSG00000054889/ENSMUSG00000053819/ENSMUSG00000024331/ENSMUSG00000031137/ENSMUSG00000024381/ENSMUSG00000044393/ENSMUSG00000031328/ENSMUSG00000032826/ENSMUSG00000022865/ENSMUSG00000040118/ENSMUSG00000035873/ENSMUSG00000069601/ENSMUSG00000022770/ENSMUSG00000021870
GO:0018149 peptide cross-linking 11 0.908115310610457 1.96370996359479 0.00172413793103448 0.0143499493776428 0.00962921866037257 533 tags=64%	list=4%	signal=61% ENSMUSG00000040152/ENSMUSG00000054889/ENSMUSG00000024659/ENSMUSG00000050359/ENSMUSG00000078664/ENSMUSG00000037820/ENSMUSG00000022218
GO:0030198 extracellular matrix organization 113 0.62289965469276 1.96278950818004 0.00124378109452736 0.0140702783982248 0.00944155158623138 1327 tags=35%	list=10%	signal=32% ENSMUSG00000022665/ENSMUSG00000039239/ENSMUSG00000026768/ENSMUSG00000001506/ENSMUSG00000033149/ENSMUSG00000026479/ENSMUSG00000026837/ENSMUSG00000040998/ENSMUSG00000022892/ENSMUSG00000032231/ENSMUSG00000026042/ENSMUSG00000028195/ENSMUSG00000050335/ENSMUSG00000018217/ENSMUSG00000028583/ENSMUSG00000027356/ENSMUSG00000003534/ENSMUSG00000032035/ENSMUSG00000070305/ENSMUSG00000019997/ENSMUSG0…
GO:0001763 morphogenesis of a branching structure 132 0.609493602415366 1.95987813431991 0.00119047619047619 0.0140702783982248 0.00944155158623138 1304 tags=36%	list=10%	signal=32% ENSMUSG00000036856/ENSMUSG00000051397/ENSMUSG00000005087/ENSMUSG00000014599/ENSMUSG00000021367/ENSMUSG00000025219/ENSMUSG00000056758/ENSMUSG00000029648/ENSMUSG00000028780/ENSMUSG00000025921/ENSMUSG00000040998/ENSMUSG00000048616/ENSMUSG00000057329/ENSMUSG00000063531/ENSMUSG00000036273/ENSMUSG00000033227/ENSMUSG00000037852/ENSMUSG00000031995/ENSMUSG00000021318/ENSMUSG00000030890/ENSMUSG0…
GO:0032233 positive regulation of actin filament bundle assembly 43 0.7126837849502 1.95972674068114 0.00140449438202247 0.0140702783982248 0.00944155158623138 1669 tags=49%	list=13%	signal=43% ENSMUSG00000036856/ENSMUSG00000039376/ENSMUSG00000030562/ENSMUSG00000032366/ENSMUSG00000022091/ENSMUSG00000041959/ENSMUSG00000033542/ENSMUSG00000031328/ENSMUSG00000019997/ENSMUSG00000022018/ENSMUSG00000029859/ENSMUSG00000020580/ENSMUSG00000032402/ENSMUSG00000030774/ENSMUSG00000037736/ENSMUSG00000028458/ENSMUSG00000017009/ENSMUSG00000042745/ENSMUSG00000021338/ENSMUSG00000038668/ENSMUSG0…
GO:0001656 metanephros development 40 0.717696034169072 1.95884054706007 0.00142045454545455 0.0140702783982248 0.00944155158623138 1646 tags=55%	list=13%	signal=48% ENSMUSG00000036856/ENSMUSG00000026768/ENSMUSG00000015619/ENSMUSG00000034687/ENSMUSG00000025921/ENSMUSG00000057329/ENSMUSG00000051159/ENSMUSG00000021318/ENSMUSG00000027204/ENSMUSG00000020644/ENSMUSG00000022382/ENSMUSG00000034394/ENSMUSG00000021359/ENSMUSG00000027803/ENSMUSG00000042942/ENSMUSG00000025856/ENSMUSG00000007872/ENSMUSG00000021782/ENSMUSG00000022528/ENSMUSG00000000489/ENSMUSG0…
GO:0030038 contractile actin filament bundle assembly 72 0.654935912449213 1.95740949254202 0.0012970168612192 0.0140702783982248 0.00944155158623138 1509 tags=38%	list=12%	signal=33% ENSMUSG00000036856/ENSMUSG00000051397/ENSMUSG00000033149/ENSMUSG00000030562/ENSMUSG00000032366/ENSMUSG00000022091/ENSMUSG00000022817/ENSMUSG00000041959/ENSMUSG00000033542/ENSMUSG00000019997/ENSMUSG00000029860/ENSMUSG00000022018/ENSMUSG00000009376/ENSMUSG00000029859/ENSMUSG00000020580/ENSMUSG00000059456/ENSMUSG00000032402/ENSMUSG00000027646/ENSMUSG00000030774/ENSMUSG00000037736/ENSMUSG0…
GO:0043149 stress fiber assembly 72 0.654935912449213 1.95740949254202 0.0012970168612192 0.0140702783982248 0.00944155158623138 1509 tags=38%	list=12%	signal=33% ENSMUSG00000036856/ENSMUSG00000051397/ENSMUSG00000033149/ENSMUSG00000030562/ENSMUSG00000032366/ENSMUSG00000022091/ENSMUSG00000022817/ENSMUSG00000041959/ENSMUSG00000033542/ENSMUSG00000019997/ENSMUSG00000029860/ENSMUSG00000022018/ENSMUSG00000009376/ENSMUSG00000029859/ENSMUSG00000020580/ENSMUSG00000059456/ENSMUSG00000032402/ENSMUSG00000027646/ENSMUSG00000030774/ENSMUSG00000037736/ENSMUSG0…
GO:0002548 monocyte chemotaxis 19 0.815421843635361 1.95644274658876 0.00159744408945687 0.0142062874392717 0.00953281746888801 619 tags=53%	list=5%	signal=50% ENSMUSG00000026166/ENSMUSG00000024659/ENSMUSG00000029648/ENSMUSG00000041120/ENSMUSG00000034855/ENSMUSG00000050335/ENSMUSG00000028466/ENSMUSG00000042228/ENSMUSG00000037411/ENSMUSG00000024190
GO:0010717 regulation of epithelial to mesenchymal transition 57 0.675629841666548 1.95458963450457 0.00134228187919463 0.0140702783982248 0.00944155158623138 2052 tags=46%	list=16%	signal=39% ENSMUSG00000039239/ENSMUSG00000030782/ENSMUSG00000001506/ENSMUSG00000033149/ENSMUSG00000048616/ENSMUSG00000024985/ENSMUSG00000063382/ENSMUSG00000028583/ENSMUSG00000022018/ENSMUSG00000027803/ENSMUSG00000048537/ENSMUSG00000032402/ENSMUSG00000000142/ENSMUSG00000024544/ENSMUSG00000035873/ENSMUSG00000037279/ENSMUSG00000028480/ENSMUSG00000026383/ENSMUSG00000042821/ENSMUSG00000026814/ENSMUSG0…
GO:0043616 keratinocyte proliferation 26 0.768320400226368 1.9545280417061 0.00153609831029186 0.0140702783982248 0.00944155158623138 1213 tags=54%	list=9%	signal=49% ENSMUSG00000031841/ENSMUSG00000047281/ENSMUSG00000021765/ENSMUSG00000001300/ENSMUSG00000115388/ENSMUSG00000027356/ENSMUSG00000022218/ENSMUSG00000031012/ENSMUSG00000037600/ENSMUSG00000046186/ENSMUSG00000037279/ENSMUSG00000026638/ENSMUSG00000019889/ENSMUSG00000044786
GO:0007043 cell-cell junction assembly 64 0.6668295756704 1.95427787462917 0.00132275132275132 0.0140702783982248 0.00944155158623138 2219 tags=62%	list=17%	signal=52% ENSMUSG00000007655/ENSMUSG00000031841/ENSMUSG00000022321/ENSMUSG00000018217/ENSMUSG00000001672/ENSMUSG00000068876/ENSMUSG00000070473/ENSMUSG00000026442/ENSMUSG00000021823/ENSMUSG00000021638/ENSMUSG00000020580/ENSMUSG00000022475/ENSMUSG00000024044/ENSMUSG00000017774/ENSMUSG00000021636/ENSMUSG00000050953/ENSMUSG00000044641/ENSMUSG00000024304/ENSMUSG00000000303/ENSMUSG00000025809/ENSMUSG0…
GO:0001649 osteoblast differentiation 104 0.627163210607439 1.95424108570671 0.00126582278481013 0.0140702783982248 0.00944155158623138 2124 tags=45%	list=16%	signal=38% ENSMUSG00000036856/ENSMUSG00000008136/ENSMUSG00000001506/ENSMUSG00000000125/ENSMUSG00000020427/ENSMUSG00000040998/ENSMUSG00000048616/ENSMUSG00000007041/ENSMUSG00000028195/ENSMUSG00000051159/ENSMUSG00000032726/ENSMUSG00000021318/ENSMUSG00000021493/ENSMUSG00000020644/ENSMUSG00000022382/ENSMUSG00000030890/ENSMUSG00000063632/ENSMUSG00000031565/ENSMUSG00000052837/ENSMUSG00000022475/ENSMUSG0…
GO:0018108 peptidyl-tyrosine phosphorylation 164 0.595568992650175 1.9483213330614 0.00116959064327485 0.0140702783982248 0.00944155158623138 1541 tags=32%	list=12%	signal=29% ENSMUSG00000020467/ENSMUSG00000007655/ENSMUSG00000026420/ENSMUSG00000005087/ENSMUSG00000048915/ENSMUSG00000055737/ENSMUSG00000029648/ENSMUSG00000030562/ENSMUSG00000000058/ENSMUSG00000022892/ENSMUSG00000015133/ENSMUSG00000024247/ENSMUSG00000079037/ENSMUSG00000046733/ENSMUSG00000022425/ENSMUSG00000000555/ENSMUSG00000018166/ENSMUSG00000028967/ENSMUSG00000036894/ENSMUSG00000042228/ENSMUSG0…
GO:0001501 skeletal system development 255 0.569946760419274 1.9481620033078 0.00111856823266219 0.0140702783982248 0.00944155158623138 1400 tags=32%	list=11%	signal=29% ENSMUSG00000020467/ENSMUSG00000040152/ENSMUSG00000039239/ENSMUSG00000021367/ENSMUSG00000062327/ENSMUSG00000001506/ENSMUSG00000025219/ENSMUSG00000022098/ENSMUSG00000025921/ENSMUSG00000075304/ENSMUSG00000015133/ENSMUSG00000032231/ENSMUSG00000048450/ENSMUSG00000048616/ENSMUSG00000021765/ENSMUSG00000024247/ENSMUSG00000016382/ENSMUSG00000026042/ENSMUSG00000028195/ENSMUSG00000039910/ENSMUSG0…
GO:0043406 positive regulation of MAP kinase activity 131 0.60578039053904 1.94740658843512 0.00119189511323004 0.0140702783982248 0.00944155158623138 1715 tags=40%	list=13%	signal=35% ENSMUSG00000040152/ENSMUSG00000021367/ENSMUSG00000055737/ENSMUSG00000029648/ENSMUSG00000030562/ENSMUSG00000025473/ENSMUSG00000027030/ENSMUSG00000053965/ENSMUSG00000036273/ENSMUSG00000052854/ENSMUSG00000022382/ENSMUSG00000030890/ENSMUSG00000031303/ENSMUSG00000033542/ENSMUSG00000012519/ENSMUSG00000004085/ENSMUSG00000020122/ENSMUSG00000024013/ENSMUSG00000081683/ENSMUSG00000009376/ENSMUSG0…
GO:0007169 transmembrane receptor protein tyrosine kinase signaling pathway 314 0.559428671999981 1.94728856246477 0.00107296137339056 0.0140702783982248 0.00944155158623138 1783 tags=33%	list=14%	signal=30% ENSMUSG00000020467/ENSMUSG00000036856/ENSMUSG00000040152/ENSMUSG00000055980/ENSMUSG00000029337/ENSMUSG00000014599/ENSMUSG00000038894/ENSMUSG00000048915/ENSMUSG00000031841/ENSMUSG00000055737/ENSMUSG00000001506/ENSMUSG00000040249/ENSMUSG00000025219/ENSMUSG00000015619/ENSMUSG00000029648/ENSMUSG00000020427/ENSMUSG00000000058/ENSMUSG00000022892/ENSMUSG00000045658/ENSMUSG00000048616/ENSMUSG0…
GO:0098901 regulation of cardiac muscle cell action potential 18 0.820790109319117 1.94497817638206 0.00161030595813205 0.0142062874392717 0.00953281746888801 1443 tags=72%	list=11%	signal=64% ENSMUSG00000007655/ENSMUSG00000054889/ENSMUSG00000053819/ENSMUSG00000024331/ENSMUSG00000031137/ENSMUSG00000024381/ENSMUSG00000044393/ENSMUSG00000031328/ENSMUSG00000032826/ENSMUSG00000022865/ENSMUSG00000069601/ENSMUSG00000022770/ENSMUSG00000021870
GO:0010171 body morphogenesis 43 0.707016407791843 1.944142675488 0.00140449438202247 0.0140702783982248 0.00944155158623138 1535 tags=40%	list=12%	signal=35% ENSMUSG00000039239/ENSMUSG00000001506/ENSMUSG00000033149/ENSMUSG00000000125/ENSMUSG00000048450/ENSMUSG00000048616/ENSMUSG00000024985/ENSMUSG00000021359/ENSMUSG00000048537/ENSMUSG00000027523/ENSMUSG00000061887/ENSMUSG00000038119/ENSMUSG00000020097/ENSMUSG00000031740/ENSMUSG00000038387/ENSMUSG00000064302/ENSMUSG00000040268
GO:0061138 morphogenesis of a branching epithelium 122 0.611029433175341 1.94374402400732 0.00121802679658952 0.0140702783982248 0.00944155158623138 1449 tags=38%	list=11%	signal=34% ENSMUSG00000036856/ENSMUSG00000051397/ENSMUSG00000005087/ENSMUSG00000014599/ENSMUSG00000021367/ENSMUSG00000025219/ENSMUSG00000056758/ENSMUSG00000029648/ENSMUSG00000028780/ENSMUSG00000025921/ENSMUSG00000040998/ENSMUSG00000048616/ENSMUSG00000057329/ENSMUSG00000063531/ENSMUSG00000033227/ENSMUSG00000031995/ENSMUSG00000021318/ENSMUSG00000030890/ENSMUSG00000028023/ENSMUSG00000003534/ENSMUSG0…
GO:0071772 response to BMP 89 0.631587560028279 1.93953933039568 0.00127226463104326 0.0140702783982248 0.00944155158623138 1461 tags=39%	list=11%	signal=35% ENSMUSG00000007655/ENSMUSG00000062327/ENSMUSG00000025219/ENSMUSG00000015619/ENSMUSG00000041120/ENSMUSG00000048450/ENSMUSG00000048616/ENSMUSG00000021765/ENSMUSG00000028195/ENSMUSG00000024985/ENSMUSG00000032726/ENSMUSG00000001507/ENSMUSG00000027204/ENSMUSG00000048027/ENSMUSG00000030890/ENSMUSG00000032363/ENSMUSG00000002384/ENSMUSG00000063632/ENSMUSG00000021464/ENSMUSG00000022483/ENSMUSG0…
GO:0071773 cellular response to BMP stimulus 89 0.631587560028279 1.93953933039568 0.00127226463104326 0.0140702783982248 0.00944155158623138 1461 tags=39%	list=11%	signal=35% ENSMUSG00000007655/ENSMUSG00000062327/ENSMUSG00000025219/ENSMUSG00000015619/ENSMUSG00000041120/ENSMUSG00000048450/ENSMUSG00000048616/ENSMUSG00000021765/ENSMUSG00000028195/ENSMUSG00000024985/ENSMUSG00000032726/ENSMUSG00000001507/ENSMUSG00000027204/ENSMUSG00000048027/ENSMUSG00000030890/ENSMUSG00000032363/ENSMUSG00000002384/ENSMUSG00000063632/ENSMUSG00000021464/ENSMUSG00000022483/ENSMUSG0…
GO:0048771 tissue remodeling 95 0.627785060167363 1.9395333850997 0.00126422250316056 0.0140702783982248 0.00944155158623138 1211 tags=39%	list=9%	signal=36% ENSMUSG00000007655/ENSMUSG00000039239/ENSMUSG00000024659/ENSMUSG00000025219/ENSMUSG00000027562/ENSMUSG00000028780/ENSMUSG00000030562/ENSMUSG00000002602/ENSMUSG00000015133/ENSMUSG00000025473/ENSMUSG00000000078/ENSMUSG00000027087/ENSMUSG00000031328/ENSMUSG00000020122/ENSMUSG00000034394/ENSMUSG00000037820/ENSMUSG00000040329/ENSMUSG00000019256/ENSMUSG00000006301/ENSMUSG00000020580/ENSMUSG0…
GO:0060326 cell chemotaxis 110 0.61662284419618 1.93715383617499 0.00124843945068664 0.0140702783982248 0.00944155158623138 1942 tags=43%	list=15%	signal=37% ENSMUSG00000040152/ENSMUSG00000014599/ENSMUSG00000021367/ENSMUSG00000026166/ENSMUSG00000024659/ENSMUSG00000029648/ENSMUSG00000041120/ENSMUSG00000018920/ENSMUSG00000060183/ENSMUSG00000025473/ENSMUSG00000034855/ENSMUSG00000030770/ENSMUSG00000027030/ENSMUSG00000050335/ENSMUSG00000022425/ENSMUSG00000029032/ENSMUSG00000028466/ENSMUSG00000033542/ENSMUSG00000042228/ENSMUSG00000009376/ENSMUSG0…
GO:0018212 peptidyl-tyrosine modification 167 0.591705373427196 1.93574092172797 0.00117785630153121 0.0140702783982248 0.00944155158623138 1541 tags=32%	list=12%	signal=28% ENSMUSG00000020467/ENSMUSG00000007655/ENSMUSG00000026420/ENSMUSG00000005087/ENSMUSG00000048915/ENSMUSG00000055737/ENSMUSG00000029648/ENSMUSG00000030562/ENSMUSG00000000058/ENSMUSG00000022892/ENSMUSG00000015133/ENSMUSG00000024247/ENSMUSG00000079037/ENSMUSG00000046733/ENSMUSG00000022425/ENSMUSG00000000555/ENSMUSG00000018166/ENSMUSG00000028967/ENSMUSG00000036894/ENSMUSG00000042228/ENSMUSG0…
GO:0097191 extrinsic apoptotic signaling pathway 150 0.593834094324598 1.93481221971348 0.00117370892018779 0.0140702783982248 0.00944155158623138 1650 tags=35%	list=13%	signal=31% ENSMUSG00000027375/ENSMUSG00000040152/ENSMUSG00000007655/ENSMUSG00000039239/ENSMUSG00000049382/ENSMUSG00000023043/ENSMUSG00000026029/ENSMUSG00000057329/ENSMUSG00000023905/ENSMUSG00000024810/ENSMUSG00000020099/ENSMUSG00000050335/ENSMUSG00000018166/ENSMUSG00000027087/ENSMUSG00000026628/ENSMUSG00000030339/ENSMUSG00000040329/ENSMUSG00000006301/ENSMUSG00000037411/ENSMUSG00000031565/ENSMUSG0…
GO:0006821 chloride transport 32 0.727886398726367 1.93466929914026 0.00146627565982405 0.0140702783982248 0.00944155158623138 841 tags=34%	list=7%	signal=32% ENSMUSG00000055078/ENSMUSG00000027562/ENSMUSG00000047501/ENSMUSG00000079037/ENSMUSG00000007041/ENSMUSG00000004317/ENSMUSG00000033676/ENSMUSG00000037949/ENSMUSG00000000605/ENSMUSG00000028962/ENSMUSG00000041736
GO:0001837 epithelial to mesenchymal transition 86 0.633515576022423 1.93383134307167 0.00127226463104326 0.0140702783982248 0.00944155158623138 1940 tags=40%	list=15%	signal=34% ENSMUSG00000039239/ENSMUSG00000030782/ENSMUSG00000001506/ENSMUSG00000025219/ENSMUSG00000033149/ENSMUSG00000048450/ENSMUSG00000048616/ENSMUSG00000032446/ENSMUSG00000063382/ENSMUSG00000028583/ENSMUSG00000031328/ENSMUSG00000022018/ENSMUSG00000027803/ENSMUSG00000048537/ENSMUSG00000032402/ENSMUSG00000000142/ENSMUSG00000024544/ENSMUSG00000035873/ENSMUSG00000050953/ENSMUSG00000021469/ENSMUSG0…
GO:0061900 glial cell activation 13 0.85999796053036 1.93353899418749 0.0016750418760469 0.0142062874392717 0.00953281746888801 825 tags=62%	list=6%	signal=58% ENSMUSG00000040249/ENSMUSG00000022892/ENSMUSG00000052684/ENSMUSG00000024810/ENSMUSG00000036273/ENSMUSG00000022037/ENSMUSG00000020122/ENSMUSG00000027995
GO:0150076 NA 13 0.85999796053036 1.93353899418749 0.0016750418760469 0.0142062874392717 0.00953281746888801 825 tags=62%	list=6%	signal=58% ENSMUSG00000040249/ENSMUSG00000022892/ENSMUSG00000052684/ENSMUSG00000024810/ENSMUSG00000036273/ENSMUSG00000022037/ENSMUSG00000020122/ENSMUSG00000027995
GO:0022407 regulation of cell-cell adhesion 189 0.581505705325286 1.92737298129609 0.00115340253748558 0.0140702783982248 0.00944155158623138 1732 tags=38%	list=13%	signal=33% ENSMUSG00000036856/ENSMUSG00000007655/ENSMUSG00000005087/ENSMUSG00000048915/ENSMUSG00000024659/ENSMUSG00000015619/ENSMUSG00000038855/ENSMUSG00000025473/ENSMUSG00000021125/ENSMUSG00000018924/ENSMUSG00000079037/ENSMUSG00000037902/ENSMUSG00000041351/ENSMUSG00000039910/ENSMUSG00000053965/ENSMUSG00000050335/ENSMUSG00000041607/ENSMUSG00000001300/ENSMUSG00000021318/ENSMUSG00000068220/ENSMUSG0…
GO:1903524 positive regulation of blood circulation 30 0.736763823635399 1.92548293759865 0.00151745068285281 0.0140702783982248 0.00944155158623138 1116 tags=47%	list=9%	signal=43% ENSMUSG00000007655/ENSMUSG00000027335/ENSMUSG00000039239/ENSMUSG00000021367/ENSMUSG00000052821/ENSMUSG00000032366/ENSMUSG00000053965/ENSMUSG00000020122/ENSMUSG00000019997/ENSMUSG00000048376/ENSMUSG00000050953/ENSMUSG00000020439/ENSMUSG00000029084/ENSMUSG00000049281
GO:0032103 positive regulation of response to external stimulus 118 0.607536365971813 1.92508919601611 0.00122549019607843 0.0140702783982248 0.00944155158623138 1532 tags=36%	list=12%	signal=32% ENSMUSG00000040152/ENSMUSG00000014599/ENSMUSG00000021367/ENSMUSG00000031841/ENSMUSG00000022892/ENSMUSG00000025473/ENSMUSG00000034855/ENSMUSG00000024810/ENSMUSG00000027030/ENSMUSG00000053965/ENSMUSG00000036273/ENSMUSG00000056220/ENSMUSG00000028466/ENSMUSG00000032035/ENSMUSG00000020122/ENSMUSG00000037820/ENSMUSG00000009376/ENSMUSG00000004791/ENSMUSG00000037411/ENSMUSG00000022488/ENSMUSG0…
GO:0002688 regulation of leukocyte chemotaxis 48 0.683156338976305 1.92376196253634 0.00139470013947001 0.0140702783982248 0.00944155158623138 1889 tags=46%	list=15%	signal=39% ENSMUSG00000040152/ENSMUSG00000014599/ENSMUSG00000021367/ENSMUSG00000041120/ENSMUSG00000034855/ENSMUSG00000027030/ENSMUSG00000028466/ENSMUSG00000042228/ENSMUSG00000004791/ENSMUSG00000037411/ENSMUSG00000022488/ENSMUSG00000024190/ENSMUSG00000025383/ENSMUSG00000059456/ENSMUSG00000033788/ENSMUSG00000032041/ENSMUSG00000054693/ENSMUSG00000021508/ENSMUSG00000073888/ENSMUSG00000031402/ENSMUSG0…
GO:0061383 trabecula morphogenesis 32 0.723170253655566 1.92213412731299 0.00146627565982405 0.0140702783982248 0.00944155158623138 1625 tags=44%	list=13%	signal=38% ENSMUSG00000039239/ENSMUSG00000008136/ENSMUSG00000001506/ENSMUSG00000025993/ENSMUSG00000048616/ENSMUSG00000022893/ENSMUSG00000053646/ENSMUSG00000021469/ENSMUSG00000031740/ENSMUSG00000037279/ENSMUSG00000021796/ENSMUSG00000026814/ENSMUSG00000028047/ENSMUSG00000033837
GO:0097530 granulocyte migration 39 0.705551167162854 1.9218734390463 0.00142857142857143 0.0140702783982248 0.00944155158623138 985 tags=41%	list=8%	signal=38% ENSMUSG00000040152/ENSMUSG00000014599/ENSMUSG00000021367/ENSMUSG00000026166/ENSMUSG00000024659/ENSMUSG00000060183/ENSMUSG00000025473/ENSMUSG00000034855/ENSMUSG00000037902/ENSMUSG00000050335/ENSMUSG00000022488/ENSMUSG00000022865/ENSMUSG00000025383/ENSMUSG00000033788/ENSMUSG00000035873/ENSMUSG00000032041
GO:0086004 regulation of cardiac muscle cell contraction 17 0.816344627032136 1.91966927547279 0.00163934426229508 0.0142062874392717 0.00953281746888801 1206 tags=59%	list=9%	signal=53% ENSMUSG00000007655/ENSMUSG00000054889/ENSMUSG00000024331/ENSMUSG00000031137/ENSMUSG00000024381/ENSMUSG00000044393/ENSMUSG00000031328/ENSMUSG00000032826/ENSMUSG00000022770/ENSMUSG00000003161
GO:0061035 regulation of cartilage development 31 0.729747462139183 1.91803380411492 0.00148809523809524 0.0140702783982248 0.00944155158623138 1074 tags=48%	list=8%	signal=44% ENSMUSG00000020467/ENSMUSG00000039239/ENSMUSG00000022098/ENSMUSG00000032231/ENSMUSG00000048616/ENSMUSG00000024247/ENSMUSG00000028195/ENSMUSG00000000126/ENSMUSG00000021318/ENSMUSG00000032363/ENSMUSG00000019997/ENSMUSG00000032402/ENSMUSG00000000142/ENSMUSG00000020846/ENSMUSG00000031681
GO:0086002 cardiac muscle cell action potential involved in contraction 17 0.815636361534109 1.91800375888774 0.00163934426229508 0.0142062874392717 0.00953281746888801 1205 tags=65%	list=9%	signal=59% ENSMUSG00000007655/ENSMUSG00000054889/ENSMUSG00000024331/ENSMUSG00000024381/ENSMUSG00000044393/ENSMUSG00000031328/ENSMUSG00000032826/ENSMUSG00000040118/ENSMUSG00000024589/ENSMUSG00000049281/ENSMUSG00000022770
GO:0010466 negative regulation of peptidase activity 97 0.619295996564811 1.91737225219414 0.00126903553299492 0.0140702783982248 0.00944155158623138 1702 tags=37%	list=13%	signal=32% ENSMUSG00000026315/ENSMUSG00000040152/ENSMUSG00000026420/ENSMUSG00000005087/ENSMUSG00000047281/ENSMUSG00000022892/ENSMUSG00000032060/ENSMUSG00000024381/ENSMUSG00000000126/ENSMUSG00000025650/ENSMUSG00000045827/ENSMUSG00000017723/ENSMUSG00000046223/ENSMUSG00000047557/ENSMUSG00000021403/ENSMUSG00000037411/ENSMUSG00000070436/ENSMUSG00000021585/ENSMUSG00000031642/ENSMUSG00000027315/ENSMUSG0…
GO:0015698 inorganic anion transport 53 0.670120131871818 1.91715551704471 0.00135869565217391 0.0140702783982248 0.00944155158623138 1520 tags=38%	list=12%	signal=33% ENSMUSG00000055078/ENSMUSG00000027562/ENSMUSG00000047501/ENSMUSG00000079037/ENSMUSG00000007041/ENSMUSG00000004317/ENSMUSG00000000792/ENSMUSG00000074796/ENSMUSG00000033676/ENSMUSG00000037949/ENSMUSG00000031565/ENSMUSG00000000605/ENSMUSG00000028962/ENSMUSG00000041736/ENSMUSG00000027397/ENSMUSG00000031105/ENSMUSG00000040441/ENSMUSG00000032599/ENSMUSG00000034320/ENSMUSG00000037242
GO:0045667 regulation of osteoblast differentiation 73 0.639974663794281 1.9169273818372 0.00129198966408269 0.0140702783982248 0.00944155158623138 1453 tags=41%	list=11%	signal=37% ENSMUSG00000036856/ENSMUSG00000040998/ENSMUSG00000048616/ENSMUSG00000007041/ENSMUSG00000028195/ENSMUSG00000051159/ENSMUSG00000021318/ENSMUSG00000021493/ENSMUSG00000020644/ENSMUSG00000022382/ENSMUSG00000030890/ENSMUSG00000063632/ENSMUSG00000031565/ENSMUSG00000022475/ENSMUSG00000027523/ENSMUSG00000032402/ENSMUSG00000028063/ENSMUSG00000000142/ENSMUSG00000039286/ENSMUSG00000050953/ENSMUSG0…
GO:0050921 positive regulation of chemotaxis 60 0.659310507112586 1.91624288315514 0.00133511348464619 0.0140702783982248 0.00944155158623138 1532 tags=42%	list=12%	signal=37% ENSMUSG00000040152/ENSMUSG00000014599/ENSMUSG00000021367/ENSMUSG00000031841/ENSMUSG00000034855/ENSMUSG00000027030/ENSMUSG00000028466/ENSMUSG00000009376/ENSMUSG00000004791/ENSMUSG00000037411/ENSMUSG00000022488/ENSMUSG00000031565/ENSMUSG00000025383/ENSMUSG00000059456/ENSMUSG00000032402/ENSMUSG00000033788/ENSMUSG00000032041/ENSMUSG00000041488/ENSMUSG00000054693/ENSMUSG00000045039/ENSMUSG0…
GO:0043062 extracellular structure organization 139 0.592906016570077 1.9155334563406 0.00118343195266272 0.0140702783982248 0.00944155158623138 1327 tags=34%	list=10%	signal=31% ENSMUSG00000022665/ENSMUSG00000039239/ENSMUSG00000026768/ENSMUSG00000001506/ENSMUSG00000033149/ENSMUSG00000026479/ENSMUSG00000026837/ENSMUSG00000040998/ENSMUSG00000022892/ENSMUSG00000032231/ENSMUSG00000026042/ENSMUSG00000028195/ENSMUSG00000053846/ENSMUSG00000050335/ENSMUSG00000018217/ENSMUSG00000028583/ENSMUSG00000027356/ENSMUSG00000003534/ENSMUSG00000032035/ENSMUSG00000010051/ENSMUSG0…
GO:0010718 positive regulation of epithelial to mesenchymal transition 32 0.720643786217481 1.9154189599513 0.00146627565982405 0.0140702783982248 0.00944155158623138 1874 tags=53%	list=15%	signal=46% ENSMUSG00000039239/ENSMUSG00000030782/ENSMUSG00000001506/ENSMUSG00000024985/ENSMUSG00000063382/ENSMUSG00000028583/ENSMUSG00000022018/ENSMUSG00000027803/ENSMUSG00000032402/ENSMUSG00000000142/ENSMUSG00000028480/ENSMUSG00000026383/ENSMUSG00000042821/ENSMUSG00000026814/ENSMUSG00000028249/ENSMUSG00000024515/ENSMUSG00000024232
GO:0048015 phosphatidylinositol-mediated signaling 72 0.640807319700561 1.91518331279407 0.0012970168612192 0.0140702783982248 0.00944155158623138 1715 tags=40%	list=13%	signal=35% ENSMUSG00000055980/ENSMUSG00000039239/ENSMUSG00000021367/ENSMUSG00000015619/ENSMUSG00000026879/ENSMUSG00000029648/ENSMUSG00000020099/ENSMUSG00000018166/ENSMUSG00000032841/ENSMUSG00000020122/ENSMUSG00000053646/ENSMUSG00000034573/ENSMUSG00000005533/ENSMUSG00000048960/ENSMUSG00000048376/ENSMUSG00000062661/ENSMUSG00000062312/ENSMUSG00000036834/ENSMUSG00000025856/ENSMUSG00000026249/ENSMUSG0…
GO:0048017 inositol lipid-mediated signaling 72 0.640807319700561 1.91518331279407 0.0012970168612192 0.0140702783982248 0.00944155158623138 1715 tags=40%	list=13%	signal=35% ENSMUSG00000055980/ENSMUSG00000039239/ENSMUSG00000021367/ENSMUSG00000015619/ENSMUSG00000026879/ENSMUSG00000029648/ENSMUSG00000020099/ENSMUSG00000018166/ENSMUSG00000032841/ENSMUSG00000020122/ENSMUSG00000053646/ENSMUSG00000034573/ENSMUSG00000005533/ENSMUSG00000048960/ENSMUSG00000048376/ENSMUSG00000062661/ENSMUSG00000062312/ENSMUSG00000036834/ENSMUSG00000025856/ENSMUSG00000026249/ENSMUSG0…
GO:0060562 epithelial tube morphogenesis 236 0.56321610863676 1.91387959934893 0.00111358574610245 0.0140702783982248 0.00944155158623138 1670 tags=34%	list=13%	signal=30% ENSMUSG00000036856/ENSMUSG00000051397/ENSMUSG00000005087/ENSMUSG00000039239/ENSMUSG00000014599/ENSMUSG00000021367/ENSMUSG00000062327/ENSMUSG00000025219/ENSMUSG00000056758/ENSMUSG00000015619/ENSMUSG00000029648/ENSMUSG00000025921/ENSMUSG00000040998/ENSMUSG00000028266/ENSMUSG00000026029/ENSMUSG00000034855/ENSMUSG00000048616/ENSMUSG00000057329/ENSMUSG00000063531/ENSMUSG00000039910/ENSMUSG0…
GO:0003197 endocardial cushion development 24 0.757829796371345 1.91369635499713 0.0015220700152207 0.0140702783982248 0.00944155158623138 1252 tags=50%	list=10%	signal=45% ENSMUSG00000040152/ENSMUSG00000039239/ENSMUSG00000025219/ENSMUSG00000048450/ENSMUSG00000048616/ENSMUSG00000039910/ENSMUSG00000018166/ENSMUSG00000021469/ENSMUSG00000021796/ENSMUSG00000020184/ENSMUSG00000042821/ENSMUSG00000026814
GO:0031032 actomyosin structure organization 127 0.598922447028087 1.91325520906507 0.00120481927710843 0.0140702783982248 0.00944155158623138 1345 tags=34%	list=10%	signal=31% ENSMUSG00000036856/ENSMUSG00000051397/ENSMUSG00000049382/ENSMUSG00000021367/ENSMUSG00000031972/ENSMUSG00000001349/ENSMUSG00000033149/ENSMUSG00000020911/ENSMUSG00000030562/ENSMUSG00000032366/ENSMUSG00000022091/ENSMUSG00000048096/ENSMUSG00000022817/ENSMUSG00000041959/ENSMUSG00000033542/ENSMUSG00000004665/ENSMUSG00000019997/ENSMUSG00000029860/ENSMUSG00000022018/ENSMUSG00000009376/ENSMUSG0…
GO:0048754 branching morphogenesis of an epithelial tube 101 0.615698145201443 1.91269514893424 0.00127713920817369 0.0140702783982248 0.00944155158623138 1252 tags=34%	list=10%	signal=31% ENSMUSG00000036856/ENSMUSG00000051397/ENSMUSG00000005087/ENSMUSG00000014599/ENSMUSG00000021367/ENSMUSG00000025219/ENSMUSG00000056758/ENSMUSG00000029648/ENSMUSG00000025921/ENSMUSG00000040998/ENSMUSG00000048616/ENSMUSG00000057329/ENSMUSG00000063531/ENSMUSG00000033227/ENSMUSG00000021318/ENSMUSG00000030890/ENSMUSG00000028023/ENSMUSG00000003534/ENSMUSG00000019256/ENSMUSG00000009376/ENSMUSG0…
GO:0032413 negative regulation of ion transmembrane transporter activity 34 0.716463184314157 1.91246281503201 0.00146627565982405 0.0140702783982248 0.00944155158623138 1435 tags=44%	list=11%	signal=39% ENSMUSG00000007655/ENSMUSG00000053819/ENSMUSG00000027030/ENSMUSG00000022176/ENSMUSG00000031880/ENSMUSG00000033788/ENSMUSG00000041936/ENSMUSG00000017737/ENSMUSG00000024589/ENSMUSG00000069601/ENSMUSG00000034462/ENSMUSG00000003161/ENSMUSG00000035640/ENSMUSG00000025068/ENSMUSG00000044254
GO:0048661 positive regulation of smooth muscle cell proliferation 61 0.654863835419352 1.91167686076961 0.00133333333333333 0.0140702783982248 0.00944155158623138 1408 tags=36%	list=11%	signal=32% ENSMUSG00000040152/ENSMUSG00000021367/ENSMUSG00000031841/ENSMUSG00000005124/ENSMUSG00000053819/ENSMUSG00000052684/ENSMUSG00000022893/ENSMUSG00000038146/ENSMUSG00000020644/ENSMUSG00000020122/ENSMUSG00000037820/ENSMUSG00000005533/ENSMUSG00000003154/ENSMUSG00000006519/ENSMUSG00000031740/ENSMUSG00000017737/ENSMUSG00000021796/ENSMUSG00000030774/ENSMUSG00000020184/ENSMUSG00000024486/ENSMUSG0…
GO:0110053 regulation of actin filament organization 183 0.579266298964946 1.91054515935038 0.00117233294255569 0.0140702783982248 0.00944155158623138 1711 tags=36%	list=13%	signal=32% ENSMUSG00000036856/ENSMUSG00000051397/ENSMUSG00000039376/ENSMUSG00000033149/ENSMUSG00000026879/ENSMUSG00000030562/ENSMUSG00000032366/ENSMUSG00000018924/ENSMUSG00000022091/ENSMUSG00000024381/ENSMUSG00000048096/ENSMUSG00000021061/ENSMUSG00000041959/ENSMUSG00000063838/ENSMUSG00000033542/ENSMUSG00000023826/ENSMUSG00000031328/ENSMUSG00000056972/ENSMUSG00000036533/ENSMUSG00000039031/ENSMUSG0…
GO:0110110 NA 53 0.667331696308261 1.90917804499106 0.00135869565217391 0.0140702783982248 0.00944155158623138 634 tags=26%	list=5%	signal=25% ENSMUSG00000036856/ENSMUSG00000039239/ENSMUSG00000014599/ENSMUSG00000021367/ENSMUSG00000025219/ENSMUSG00000056758/ENSMUSG00000015619/ENSMUSG00000028780/ENSMUSG00000048616/ENSMUSG00000033227/ENSMUSG00000029838/ENSMUSG00000034394/ENSMUSG00000021359/ENSMUSG00000031565
GO:0001503 ossification 191 0.574167013655707 1.90802565711473 0.00115074798619102 0.0140702783982248 0.00944155158623138 1465 tags=34%	list=11%	signal=31% ENSMUSG00000036856/ENSMUSG00000014599/ENSMUSG00000008136/ENSMUSG00000001506/ENSMUSG00000000125/ENSMUSG00000022098/ENSMUSG00000020427/ENSMUSG00000040998/ENSMUSG00000048616/ENSMUSG00000057329/ENSMUSG00000018924/ENSMUSG00000024247/ENSMUSG00000007041/ENSMUSG00000028195/ENSMUSG00000024985/ENSMUSG00000051159/ENSMUSG00000066026/ENSMUSG00000032726/ENSMUSG00000021318/ENSMUSG00000021493/ENSMUSG0…
GO:0046579 positive regulation of Ras protein signal transduction 31 0.72571757043027 1.90744182685479 0.00148809523809524 0.0140702783982248 0.00944155158623138 1883 tags=48%	list=15%	signal=41% ENSMUSG00000014599/ENSMUSG00000053819/ENSMUSG00000038855/ENSMUSG00000031785/ENSMUSG00000050271/ENSMUSG00000033446/ENSMUSG00000048376/ENSMUSG00000062312/ENSMUSG00000049929/ENSMUSG00000027878/ENSMUSG00000044317/ENSMUSG00000062991/ENSMUSG00000038668/ENSMUSG00000022883/ENSMUSG00000024976
GO:0002763 positive regulation of myeloid leukocyte differentiation 30 0.728760733845751 1.90456739812224 0.00151745068285281 0.0140702783982248 0.00944155158623138 1211 tags=47%	list=9%	signal=42% ENSMUSG00000014599/ENSMUSG00000027562/ENSMUSG00000026029/ENSMUSG00000052684/ENSMUSG00000020644/ENSMUSG00000034394/ENSMUSG00000022952/ENSMUSG00000021250/ENSMUSG00000021464/ENSMUSG00000025383/ENSMUSG00000027523/ENSMUSG00000027878/ENSMUSG00000032501/ENSMUSG00000019087
GO:0051496 positive regulation of stress fiber assembly 38 0.701927358382013 1.90261593450361 0.00144300144300144 0.0140702783982248 0.00944155158623138 1669 tags=47%	list=13%	signal=41% ENSMUSG00000036856/ENSMUSG00000030562/ENSMUSG00000032366/ENSMUSG00000022091/ENSMUSG00000041959/ENSMUSG00000033542/ENSMUSG00000019997/ENSMUSG00000022018/ENSMUSG00000029859/ENSMUSG00000020580/ENSMUSG00000032402/ENSMUSG00000030774/ENSMUSG00000037736/ENSMUSG00000028458/ENSMUSG00000017009/ENSMUSG00000021338/ENSMUSG00000038668/ENSMUSG00000002233
GO:0034446 substrate adhesion-dependent cell spreading 67 0.642115137017097 1.9017642998577 0.00130718954248366 0.0140702783982248 0.00944155158623138 1150 tags=31%	list=9%	signal=29% ENSMUSG00000051397/ENSMUSG00000026768/ENSMUSG00000048915/ENSMUSG00000002602/ENSMUSG00000030770/ENSMUSG00000022425/ENSMUSG00000041959/ENSMUSG00000030890/ENSMUSG00000027087/ENSMUSG00000028583/ENSMUSG00000031328/ENSMUSG00000068566/ENSMUSG00000029859/ENSMUSG00000034675/ENSMUSG00000022885/ENSMUSG00000015647/ENSMUSG00000039286/ENSMUSG00000027646/ENSMUSG00000031955/ENSMUSG00000032702/ENSMUSG0…
GO:1905475 regulation of protein localization to membrane 127 0.595219724159969 1.90142687661518 0.00120481927710843 0.0140702783982248 0.00944155158623138 1941 tags=43%	list=15%	signal=37% ENSMUSG00000040249/ENSMUSG00000053819/ENSMUSG00000026879/ENSMUSG00000058571/ENSMUSG00000045658/ENSMUSG00000024521/ENSMUSG00000024247/ENSMUSG00000079037/ENSMUSG00000050335/ENSMUSG00000036667/ENSMUSG00000029032/ENSMUSG00000001507/ENSMUSG00000031119/ENSMUSG00000029838/ENSMUSG00000023826/ENSMUSG00000032290/ENSMUSG00000020122/ENSMUSG00000006301/ENSMUSG00000034675/ENSMUSG00000028618/ENSMUSG0…
GO:0043297 apical junction assembly 40 0.696516857932121 1.90103525458092 0.00142045454545455 0.0140702783982248 0.00944155158623138 2219 tags=70%	list=17%	signal=58% ENSMUSG00000001672/ENSMUSG00000068876/ENSMUSG00000070473/ENSMUSG00000021823/ENSMUSG00000021638/ENSMUSG00000020580/ENSMUSG00000017774/ENSMUSG00000021636/ENSMUSG00000050953/ENSMUSG00000000303/ENSMUSG00000025809/ENSMUSG00000024589/ENSMUSG00000021782/ENSMUSG00000032504/ENSMUSG00000022770/ENSMUSG00000042821/ENSMUSG00000037815/ENSMUSG00000068036/ENSMUSG00000022286/ENSMUSG00000005103/ENSMUSG0…
GO:1902903 regulation of supramolecular fiber organization 244 0.558846612366539 1.9004067215445 0.00112612612612613 0.0140702783982248 0.00944155158623138 2041 tags=36%	list=16%	signal=31% ENSMUSG00000036856/ENSMUSG00000051397/ENSMUSG00000007655/ENSMUSG00000021367/ENSMUSG00000039376/ENSMUSG00000033149/ENSMUSG00000026879/ENSMUSG00000030562/ENSMUSG00000032366/ENSMUSG00000022892/ENSMUSG00000032060/ENSMUSG00000031137/ENSMUSG00000018924/ENSMUSG00000022091/ENSMUSG00000024381/ENSMUSG00000048096/ENSMUSG00000021061/ENSMUSG00000041959/ENSMUSG00000022037/ENSMUSG00000063838/ENSMUSG0…
GO:0098742 cell-cell adhesion via plasma-membrane adhesion molecules 67 0.641419291101001 1.8997034001138 0.00130718954248366 0.0140702783982248 0.00944155158623138 1670 tags=55%	list=13%	signal=48% ENSMUSG00000039239/ENSMUSG00000029484/ENSMUSG00000048915/ENSMUSG00000031841/ENSMUSG00000037892/ENSMUSG00000022321/ENSMUSG00000024331/ENSMUSG00000036030/ENSMUSG00000041607/ENSMUSG00000044393/ENSMUSG00000031119/ENSMUSG00000068220/ENSMUSG00000000555/ENSMUSG00000070473/ENSMUSG00000068566/ENSMUSG00000022865/ENSMUSG00000048078/ENSMUSG00000037995/ENSMUSG00000036606/ENSMUSG00000047139/ENSMUSG0…
GO:0048247 lymphocyte chemotaxis 18 0.801636809629285 1.89959172559584 0.00161030595813205 0.0142062874392717 0.00953281746888801 1889 tags=67%	list=15%	signal=57% ENSMUSG00000026166/ENSMUSG00000018920/ENSMUSG00000025473/ENSMUSG00000034855/ENSMUSG00000027030/ENSMUSG00000059456/ENSMUSG00000054693/ENSMUSG00000021508/ENSMUSG00000073888/ENSMUSG00000054400/ENSMUSG00000023235/ENSMUSG00000045962
GO:0110020 regulation of actomyosin structure organization 68 0.637889833487195 1.89699741698111 0.0012987012987013 0.0140702783982248 0.00944155158623138 1833 tags=38%	list=14%	signal=33% ENSMUSG00000036856/ENSMUSG00000051397/ENSMUSG00000021367/ENSMUSG00000033149/ENSMUSG00000030562/ENSMUSG00000032366/ENSMUSG00000022091/ENSMUSG00000041959/ENSMUSG00000033542/ENSMUSG00000019997/ENSMUSG00000022018/ENSMUSG00000009376/ENSMUSG00000029859/ENSMUSG00000020580/ENSMUSG00000032402/ENSMUSG00000030774/ENSMUSG00000037736/ENSMUSG00000028458/ENSMUSG00000017009/ENSMUSG00000041417/ENSMUSG0…
GO:0010812 negative regulation of cell-substrate adhesion 41 0.691865786051331 1.89693884235955 0.00140449438202247 0.0140702783982248 0.00944155158623138 1044 tags=37%	list=8%	signal=34% ENSMUSG00000040152/ENSMUSG00000051397/ENSMUSG00000048915/ENSMUSG00000001506/ENSMUSG00000033149/ENSMUSG00000063531/ENSMUSG00000022425/ENSMUSG00000068220/ENSMUSG00000037411/ENSMUSG00000031012/ENSMUSG00000069255/ENSMUSG00000027646/ENSMUSG00000031955/ENSMUSG00000032702/ENSMUSG00000000957
GO:0061045 negative regulation of wound healing 28 0.736690969681962 1.89674558457886 0.00153139356814701 0.0140702783982248 0.00944155158623138 1408 tags=64%	list=11%	signal=57% ENSMUSG00000036856/ENSMUSG00000040152/ENSMUSG00000033149/ENSMUSG00000027712/ENSMUSG00000032231/ENSMUSG00000115388/ENSMUSG00000037411/ENSMUSG00000031012/ENSMUSG00000032020/ENSMUSG00000032402/ENSMUSG00000046186/ENSMUSG00000050953/ENSMUSG00000025856/ENSMUSG00000026249/ENSMUSG00000022912/ENSMUSG00000064302/ENSMUSG00000021948/ENSMUSG00000000489
GO:0007186 G-protein coupled receptor signaling pathway 186 0.572006859911663 1.89494435303035 0.00115473441108545 0.0140702783982248 0.00944155158623138 1087 tags=27%	list=8%	signal=25% ENSMUSG00000007655/ENSMUSG00000027335/ENSMUSG00000024907/ENSMUSG00000021367/ENSMUSG00000026166/ENSMUSG00000024659/ENSMUSG00000055078/ENSMUSG00000040249/ENSMUSG00000027562/ENSMUSG00000052821/ENSMUSG00000000058/ENSMUSG00000034855/ENSMUSG00000025739/ENSMUSG00000046733/ENSMUSG00000019775/ENSMUSG00000028184/ENSMUSG00000022297/ENSMUSG00000041633/ENSMUSG00000053965/ENSMUSG00000036273/ENSMUSG0…
GO:0044091 membrane biogenesis 22 0.765767698074064 1.89360397066086 0.00153846153846154 0.0140702783982248 0.00944155158623138 1077 tags=41%	list=8%	signal=38% ENSMUSG00000007655/ENSMUSG00000000058/ENSMUSG00000032231/ENSMUSG00000022505/ENSMUSG00000041959/ENSMUSG00000039316/ENSMUSG00000024304/ENSMUSG00000029428/ENSMUSG00000069601
GO:0070374 positive regulation of ERK1 and ERK2 cascade 104 0.607682382392841 1.89353880879272 0.00126582278481013 0.0140702783982248 0.00944155158623138 1474 tags=38%	list=11%	signal=34% ENSMUSG00000005087/ENSMUSG00000026166/ENSMUSG00000025219/ENSMUSG00000053819/ENSMUSG00000029648/ENSMUSG00000035783/ENSMUSG00000030562/ENSMUSG00000002602/ENSMUSG00000040998/ENSMUSG00000022892/ENSMUSG00000018924/ENSMUSG00000037060/ENSMUSG00000052684/ENSMUSG00000018166/ENSMUSG00000070056/ENSMUSG00000003534/ENSMUSG00000020122/ENSMUSG00000019997/ENSMUSG00000009376/ENSMUSG00000029859/ENSMUSG0…
GO:0060343 trabecula formation 14 0.832517899680679 1.89332669578525 0.00168067226890756 0.0142062874392717 0.00953281746888801 1400 tags=57%	list=11%	signal=51% ENSMUSG00000008136/ENSMUSG00000001506/ENSMUSG00000025993/ENSMUSG00000022893/ENSMUSG00000021469/ENSMUSG00000031740/ENSMUSG00000037279/ENSMUSG00000028047
GO:0014065 phosphatidylinositol 3-kinase signaling 59 0.654523394969793 1.89299074251538 0.00134408602150538 0.0140702783982248 0.00944155158623138 1715 tags=44%	list=13%	signal=38% ENSMUSG00000055980/ENSMUSG00000039239/ENSMUSG00000021367/ENSMUSG00000015619/ENSMUSG00000029648/ENSMUSG00000020099/ENSMUSG00000018166/ENSMUSG00000032841/ENSMUSG00000020122/ENSMUSG00000053646/ENSMUSG00000034573/ENSMUSG00000005533/ENSMUSG00000048960/ENSMUSG00000048376/ENSMUSG00000062312/ENSMUSG00000025856/ENSMUSG00000026249/ENSMUSG00000030660/ENSMUSG00000041417/ENSMUSG00000027665/ENSMUSG0…
GO:0001667 ameboidal-type cell migration 248 0.55525163137541 1.89211761419708 0.00112233445566779 0.0140702783982248 0.00944155158623138 2083 tags=40%	list=16%	signal=34% ENSMUSG00000040152/ENSMUSG00000051397/ENSMUSG00000039239/ENSMUSG00000062327/ENSMUSG00000029484/ENSMUSG00000031841/ENSMUSG00000024659/ENSMUSG00000025219/ENSMUSG00000015619/ENSMUSG00000028780/ENSMUSG00000035783/ENSMUSG00000021701/ENSMUSG00000025473/ENSMUSG00000019647/ENSMUSG00000063531/ENSMUSG00000041688/ENSMUSG00000013076/ENSMUSG00000032531/ENSMUSG00000052684/ENSMUSG00000022505/ENSMUSG0…
GO:0071774 response to fibroblast growth factor 54 0.657976246033132 1.89129964601565 0.00134589502018843 0.0140702783982248 0.00944155158623138 2000 tags=43%	list=16%	signal=36% ENSMUSG00000036856/ENSMUSG00000040152/ENSMUSG00000029337/ENSMUSG00000005087/ENSMUSG00000025219/ENSMUSG00000015619/ENSMUSG00000048616/ENSMUSG00000024985/ENSMUSG00000048373/ENSMUSG00000010051/ENSMUSG00000019997/ENSMUSG00000031565/ENSMUSG00000034220/ENSMUSG00000030536/ENSMUSG00000016918/ENSMUSG00000044786/ENSMUSG00000000489/ENSMUSG00000023266/ENSMUSG00000010047/ENSMUSG00000022114/ENSMUSG0…
GO:1902107 positive regulation of leukocyte differentiation 78 0.626927403115688 1.89123046945484 0.00128700128700129 0.0140702783982248 0.00944155158623138 1064 tags=36%	list=8%	signal=33% ENSMUSG00000014599/ENSMUSG00000024659/ENSMUSG00000023206/ENSMUSG00000027562/ENSMUSG00000015619/ENSMUSG00000002602/ENSMUSG00000038855/ENSMUSG00000025473/ENSMUSG00000026029/ENSMUSG00000052684/ENSMUSG00000021318/ENSMUSG00000020644/ENSMUSG00000044813/ENSMUSG00000034394/ENSMUSG00000040329/ENSMUSG00000028042/ENSMUSG00000037104/ENSMUSG00000022952/ENSMUSG00000022488/ENSMUSG00000021250/ENSMUSG0…
GO:0003007 heart morphogenesis 161 0.580454287272597 1.89057717228396 0.00117785630153121 0.0140702783982248 0.00944155158623138 1763 tags=39%	list=14%	signal=34% ENSMUSG00000040152/ENSMUSG00000039239/ENSMUSG00000054889/ENSMUSG00000062327/ENSMUSG00000008136/ENSMUSG00000025219/ENSMUSG00000015619/ENSMUSG00000028780/ENSMUSG00000026837/ENSMUSG00000032366/ENSMUSG00000048450/ENSMUSG00000048616/ENSMUSG00000030770/ENSMUSG00000028195/ENSMUSG00000052684/ENSMUSG00000039910/ENSMUSG00000066026/ENSMUSG00000024803/ENSMUSG00000037852/ENSMUSG00000022893/ENSMUSG0…
GO:0090130 tissue migration 176 0.573954350305241 1.88834619759714 0.00116414435389988 0.0140702783982248 0.00944155158623138 1710 tags=35%	list=13%	signal=31% ENSMUSG00000040152/ENSMUSG00000051397/ENSMUSG00000039239/ENSMUSG00000062327/ENSMUSG00000029484/ENSMUSG00000031841/ENSMUSG00000024659/ENSMUSG00000025219/ENSMUSG00000015619/ENSMUSG00000021701/ENSMUSG00000025473/ENSMUSG00000041688/ENSMUSG00000013076/ENSMUSG00000052684/ENSMUSG00000022505/ENSMUSG00000022425/ENSMUSG00000001300/ENSMUSG00000033170/ENSMUSG00000001507/ENSMUSG00000001672/ENSMUSG0…
GO:0003206 cardiac chamber morphogenesis 81 0.622535007393112 1.88759752648187 0.00127877237851662 0.0140702783982248 0.00944155158623138 1670 tags=41%	list=13%	signal=36% ENSMUSG00000039239/ENSMUSG00000054889/ENSMUSG00000008136/ENSMUSG00000025219/ENSMUSG00000015619/ENSMUSG00000028780/ENSMUSG00000032366/ENSMUSG00000048616/ENSMUSG00000030770/ENSMUSG00000028195/ENSMUSG00000039910/ENSMUSG00000066026/ENSMUSG00000037852/ENSMUSG00000022893/ENSMUSG00000020644/ENSMUSG00000028023/ENSMUSG00000050288/ENSMUSG00000019256/ENSMUSG00000063632/ENSMUSG00000027070/ENSMUSG0…
GO:0014015 positive regulation of gliogenesis 48 0.669910227272345 1.88646103390005 0.00139470013947001 0.0140702783982248 0.00944155158623138 2009 tags=46%	list=16%	signal=39% ENSMUSG00000014599/ENSMUSG00000022892/ENSMUSG00000048616/ENSMUSG00000024381/ENSMUSG00000022425/ENSMUSG00000020644/ENSMUSG00000042228/ENSMUSG00000034394/ENSMUSG00000048078/ENSMUSG00000027315/ENSMUSG00000027070/ENSMUSG00000027995/ENSMUSG00000041736/ENSMUSG00000026249/ENSMUSG00000037855/ENSMUSG00000022528/ENSMUSG00000026341/ENSMUSG00000062078/ENSMUSG00000024927/ENSMUSG00000039952/ENSMUSG0…
GO:0010837 regulation of keratinocyte proliferation 19 0.786118174893079 1.88613441402842 0.00159744408945687 0.0142062874392717 0.00953281746888801 1213 tags=53%	list=9%	signal=48% ENSMUSG00000047281/ENSMUSG00000001300/ENSMUSG00000115388/ENSMUSG00000022218/ENSMUSG00000031012/ENSMUSG00000037600/ENSMUSG00000046186/ENSMUSG00000037279/ENSMUSG00000019889/ENSMUSG00000044786
GO:0044344 cellular response to fibroblast growth factor stimulus 52 0.659950484198412 1.8858098056785 0.0013531799729364 0.0140702783982248 0.00944155158623138 2000 tags=44%	list=16%	signal=38% ENSMUSG00000036856/ENSMUSG00000040152/ENSMUSG00000029337/ENSMUSG00000005087/ENSMUSG00000025219/ENSMUSG00000015619/ENSMUSG00000048616/ENSMUSG00000024985/ENSMUSG00000048373/ENSMUSG00000010051/ENSMUSG00000019997/ENSMUSG00000031565/ENSMUSG00000034220/ENSMUSG00000030536/ENSMUSG00000016918/ENSMUSG00000044786/ENSMUSG00000000489/ENSMUSG00000023266/ENSMUSG00000010047/ENSMUSG00000022114/ENSMUSG0…
GO:0006195 purine nucleotide catabolic process 19 0.785605745694045 1.88490494194913 0.00159744408945687 0.0142062874392717 0.00953281746888801 464 tags=26%	list=4%	signal=25% ENSMUSG00000032420/ENSMUSG00000053965/ENSMUSG00000073295/ENSMUSG00000045211/ENSMUSG00000073293
GO:0034123 positive regulation of toll-like receptor signaling pathway 11 0.871571908273685 1.88468845340339 0.00172413793103448 0.0143499493776428 0.00962921866037257 985 tags=45%	list=8%	signal=42% ENSMUSG00000007655/ENSMUSG00000070056/ENSMUSG00000006519/ENSMUSG00000027995/ENSMUSG00000032041
GO:0086091 regulation of heart rate by cardiac conduction 11 0.871190840517818 1.88386443189394 0.00172413793103448 0.0143499493776428 0.00962921866037257 1116 tags=73%	list=9%	signal=66% ENSMUSG00000007655/ENSMUSG00000054889/ENSMUSG00000024331/ENSMUSG00000024381/ENSMUSG00000044393/ENSMUSG00000032826/ENSMUSG00000040118/ENSMUSG00000049281
GO:0060537 muscle tissue development 250 0.553056112454464 1.88358867837455 0.00112485939257593 0.0140702783982248 0.00944155158623138 2345 tags=39%	list=18%	signal=33% ENSMUSG00000007655/ENSMUSG00000039239/ENSMUSG00000054889/ENSMUSG00000021367/ENSMUSG00000062327/ENSMUSG00000026768/ENSMUSG00000031972/ENSMUSG00000008136/ENSMUSG00000005124/ENSMUSG00000025219/ENSMUSG00000053819/ENSMUSG00000028780/ENSMUSG00000030562/ENSMUSG00000032366/ENSMUSG00000000058/ENSMUSG00000026029/ENSMUSG00000048616/ENSMUSG00000057329/ENSMUSG00000032446/ENSMUSG00000019817/ENSMUSG0…
GO:0042063 gliogenesis 176 0.572366519559812 1.8831221337862 0.00116414435389988 0.0140702783982248 0.00944155158623138 1516 tags=33%	list=12%	signal=29% ENSMUSG00000020467/ENSMUSG00000029337/ENSMUSG00000039239/ENSMUSG00000014599/ENSMUSG00000024659/ENSMUSG00000040249/ENSMUSG00000056758/ENSMUSG00000022892/ENSMUSG00000048616/ENSMUSG00000047261/ENSMUSG00000024381/ENSMUSG00000024810/ENSMUSG00000027858/ENSMUSG00000024985/ENSMUSG00000073802/ENSMUSG00000022425/ENSMUSG00000018217/ENSMUSG00000021318/ENSMUSG00000020644/ENSMUSG00000022037/ENSMUSG0…
GO:0009154 purine ribonucleotide catabolic process 16 0.80992429725113 1.8823685708786 0.00163934426229508 0.0142062874392717 0.00953281746888801 464 tags=31%	list=4%	signal=30% ENSMUSG00000032420/ENSMUSG00000053965/ENSMUSG00000073295/ENSMUSG00000045211/ENSMUSG00000073293
GO:0009261 ribonucleotide catabolic process 16 0.80992429725113 1.8823685708786 0.00163934426229508 0.0142062874392717 0.00953281746888801 464 tags=31%	list=4%	signal=30% ENSMUSG00000032420/ENSMUSG00000053965/ENSMUSG00000073295/ENSMUSG00000045211/ENSMUSG00000073293
GO:0034341 response to interferon-gamma 62 0.642661796772264 1.88163118917978 0.00132978723404255 0.0140702783982248 0.00944155158623138 1441 tags=32%	list=11%	signal=29% ENSMUSG00000026166/ENSMUSG00000040264/ENSMUSG00000026879/ENSMUSG00000028270/ENSMUSG00000018920/ENSMUSG00000051159/ENSMUSG00000025278/ENSMUSG00000029860/ENSMUSG00000028268/ENSMUSG00000017774/ENSMUSG00000027995/ENSMUSG00000023460/ENSMUSG00000060550/ENSMUSG00000051343/ENSMUSG00000073421/ENSMUSG00000056737/ENSMUSG00000050732/ENSMUSG00000026341/ENSMUSG00000030805/ENSMUSG00000026696
GO:0052547 regulation of peptidase activity 211 0.56163076760043 1.8815080517196 0.0011454753722795 0.0140702783982248 0.00944155158623138 1702 tags=32%	list=13%	signal=28% ENSMUSG00000026315/ENSMUSG00000040152/ENSMUSG00000007655/ENSMUSG00000026420/ENSMUSG00000005087/ENSMUSG00000026879/ENSMUSG00000047281/ENSMUSG00000019851/ENSMUSG00000022892/ENSMUSG00000026029/ENSMUSG00000024521/ENSMUSG00000032060/ENSMUSG00000028195/ENSMUSG00000024381/ENSMUSG00000041607/ENSMUSG00000000126/ENSMUSG00000025650/ENSMUSG00000045827/ENSMUSG00000028128/ENSMUSG00000017723/ENSMUSG0…
GO:0050878 regulation of body fluid levels 118 0.593733714365693 1.8813529902981 0.00122549019607843 0.0140702783982248 0.00944155158623138 1408 tags=33%	list=11%	signal=30% ENSMUSG00000040152/ENSMUSG00000007655/ENSMUSG00000021367/ENSMUSG00000001622/ENSMUSG00000047281/ENSMUSG00000002602/ENSMUSG00000027712/ENSMUSG00000032231/ENSMUSG00000047501/ENSMUSG00000022505/ENSMUSG00000022297/ENSMUSG00000027030/ENSMUSG00000028128/ENSMUSG00000036894/ENSMUSG00000042228/ENSMUSG00000028583/ENSMUSG00000003534/ENSMUSG00000038580/ENSMUSG00000028042/ENSMUSG00000009376/ENSMUSG0…
GO:0008285 negative regulation of cell proliferation 399 0.535502448889142 1.88133334902361 0.00104058272632674 0.0140702783982248 0.00944155158623138 1314 tags=29%	list=10%	signal=27% ENSMUSG00000040152/ENSMUSG00000007655/ENSMUSG00000026420/ENSMUSG00000005087/ENSMUSG00000039239/ENSMUSG00000024907/ENSMUSG00000031841/ENSMUSG00000001349/ENSMUSG00000063268/ENSMUSG00000015619/ENSMUSG00000047281/ENSMUSG00000029648/ENSMUSG00000020427/ENSMUSG00000030562/ENSMUSG00000000058/ENSMUSG00000022892/ENSMUSG00000021125/ENSMUSG00000048450/ENSMUSG00000048616/ENSMUSG00000024521/ENSMUSG0…
GO:0071346 cellular response to interferon-gamma 54 0.654482288431211 1.88125654671603 0.00134589502018843 0.0140702783982248 0.00944155158623138 1441 tags=33%	list=11%	signal=30% ENSMUSG00000026166/ENSMUSG00000040264/ENSMUSG00000026879/ENSMUSG00000028270/ENSMUSG00000025278/ENSMUSG00000029860/ENSMUSG00000028268/ENSMUSG00000017774/ENSMUSG00000027995/ENSMUSG00000023460/ENSMUSG00000060550/ENSMUSG00000051343/ENSMUSG00000073421/ENSMUSG00000056737/ENSMUSG00000050732/ENSMUSG00000026341/ENSMUSG00000030805/ENSMUSG00000026696
GO:0014912 negative regulation of smooth muscle cell migration 12 0.849351249006459 1.88105997234961 0.00168918918918919 0.0142062874392717 0.00953281746888801 1064 tags=50%	list=8%	signal=46% ENSMUSG00000040249/ENSMUSG00000020427/ENSMUSG00000030890/ENSMUSG00000037411/ENSMUSG00000021796/ENSMUSG00000032501
GO:0048706 embryonic skeletal system development 60 0.645868949369797 1.87717587438572 0.00133511348464619 0.0140702783982248 0.00944155158623138 1453 tags=45%	list=11%	signal=40% ENSMUSG00000039239/ENSMUSG00000062327/ENSMUSG00000001506/ENSMUSG00000025921/ENSMUSG00000048616/ENSMUSG00000000126/ENSMUSG00000021318/ENSMUSG00000010051/ENSMUSG00000063632/ENSMUSG00000021359/ENSMUSG00000027523/ENSMUSG00000032402/ENSMUSG00000039476/ENSMUSG00000022483/ENSMUSG00000028763/ENSMUSG00000037171/ENSMUSG00000032717/ENSMUSG00000000957/ENSMUSG00000036617/ENSMUSG00000052310/ENSMUSG0…
GO:0001508 action potential 44 0.675973120039898 1.87662823668114 0.00279329608938547 0.0205196552663851 0.0137692644200773 1205 tags=39%	list=9%	signal=35% ENSMUSG00000007655/ENSMUSG00000054889/ENSMUSG00000053819/ENSMUSG00000024331/ENSMUSG00000031137/ENSMUSG00000024381/ENSMUSG00000018217/ENSMUSG00000044393/ENSMUSG00000031328/ENSMUSG00000032826/ENSMUSG00000022865/ENSMUSG00000040118/ENSMUSG00000035873/ENSMUSG00000024589/ENSMUSG00000069601/ENSMUSG00000049281/ENSMUSG00000022770
GO:0008544 epidermis development 161 0.576012275472357 1.87610925242759 0.00117785630153121 0.0140702783982248 0.00944155158623138 1833 tags=36%	list=14%	signal=31% ENSMUSG00000039239/ENSMUSG00000054889/ENSMUSG00000024907/ENSMUSG00000024659/ENSMUSG00000050359/ENSMUSG00000047281/ENSMUSG00000029135/ENSMUSG00000078664/ENSMUSG00000021765/ENSMUSG00000021959/ENSMUSG00000030800/ENSMUSG00000057329/ENSMUSG00000039457/ENSMUSG00000022297/ENSMUSG00000025278/ENSMUSG00000031995/ENSMUSG00000074199/ENSMUSG00000028967/ENSMUSG00000027356/ENSMUSG00000020122/ENSMUSG0…
GO:0010771 negative regulation of cell morphogenesis involved in differentiation 52 0.65543363684849 1.87290290549859 0.0013531799729364 0.0140702783982248 0.00944155158623138 1325 tags=31%	list=10%	signal=28% ENSMUSG00000051397/ENSMUSG00000048915/ENSMUSG00000000125/ENSMUSG00000028780/ENSMUSG00000031137/ENSMUSG00000019647/ENSMUSG00000063531/ENSMUSG00000026121/ENSMUSG00000028289/ENSMUSG00000028161/ENSMUSG00000023411/ENSMUSG00000031955/ENSMUSG00000032702/ENSMUSG00000032547/ENSMUSG00000042745/ENSMUSG00000026341
GO:0032410 negative regulation of transporter activity 40 0.685724813880253 1.87158003612074 0.00142045454545455 0.0140702783982248 0.00944155158623138 1690 tags=45%	list=13%	signal=39% ENSMUSG00000007655/ENSMUSG00000053819/ENSMUSG00000027030/ENSMUSG00000022176/ENSMUSG00000031880/ENSMUSG00000033788/ENSMUSG00000041936/ENSMUSG00000005534/ENSMUSG00000017737/ENSMUSG00000024589/ENSMUSG00000069601/ENSMUSG00000034462/ENSMUSG00000003161/ENSMUSG00000035640/ENSMUSG00000025068/ENSMUSG00000044254/ENSMUSG00000062127/ENSMUSG00000053253
GO:0050922 negative regulation of chemotaxis 21 0.767996878897501 1.87138412268508 0.00154798761609907 0.0140702783982248 0.00944155158623138 683 tags=43%	list=5%	signal=41% ENSMUSG00000040152/ENSMUSG00000000125/ENSMUSG00000041120/ENSMUSG00000028780/ENSMUSG00000019647/ENSMUSG00000063531/ENSMUSG00000026121/ENSMUSG00000024190/ENSMUSG00000022885
GO:0010955 negative regulation of protein processing 22 0.756698580455789 1.87117769546598 0.00153846153846154 0.0140702783982248 0.00944155158623138 1550 tags=50%	list=12%	signal=44% ENSMUSG00000040152/ENSMUSG00000038576/ENSMUSG00000036273/ENSMUSG00000037411/ENSMUSG00000021585/ENSMUSG00000028618/ENSMUSG00000000303/ENSMUSG00000032000/ENSMUSG00000026249/ENSMUSG00000020184/ENSMUSG00000025860
GO:1903318 negative regulation of protein maturation 22 0.756698580455789 1.87117769546598 0.00153846153846154 0.0140702783982248 0.00944155158623138 1550 tags=50%	list=12%	signal=44% ENSMUSG00000040152/ENSMUSG00000038576/ENSMUSG00000036273/ENSMUSG00000037411/ENSMUSG00000021585/ENSMUSG00000028618/ENSMUSG00000000303/ENSMUSG00000032000/ENSMUSG00000026249/ENSMUSG00000020184/ENSMUSG00000025860
GO:0003205 cardiac chamber development 114 0.592744753537845 1.87072529552598 0.00123609394313968 0.0140702783982248 0.00944155158623138 1670 tags=34%	list=13%	signal=30% ENSMUSG00000039239/ENSMUSG00000054889/ENSMUSG00000008136/ENSMUSG00000040249/ENSMUSG00000025219/ENSMUSG00000015619/ENSMUSG00000028780/ENSMUSG00000032366/ENSMUSG00000028266/ENSMUSG00000048616/ENSMUSG00000001870/ENSMUSG00000030770/ENSMUSG00000028195/ENSMUSG00000039910/ENSMUSG00000066026/ENSMUSG00000037852/ENSMUSG00000022893/ENSMUSG00000020644/ENSMUSG00000028023/ENSMUSG00000050288/ENSMUSG0…
GO:0007507 heart development 371 0.535064741210837 1.8696216927549 0.00105708245243129 0.0140702783982248 0.00944155158623138 1670 tags=30%	list=13%	signal=27% ENSMUSG00000040152/ENSMUSG00000039239/ENSMUSG00000054889/ENSMUSG00000021367/ENSMUSG00000062327/ENSMUSG00000008136/ENSMUSG00000005124/ENSMUSG00000040249/ENSMUSG00000031636/ENSMUSG00000025219/ENSMUSG00000053819/ENSMUSG00000015619/ENSMUSG00000028780/ENSMUSG00000030562/ENSMUSG00000026837/ENSMUSG00000032366/ENSMUSG00000028266/ENSMUSG00000026029/ENSMUSG00000032231/ENSMUSG00000048450/ENSMUSG0…
GO:0007178 transmembrane receptor protein serine/threonine kinase signaling pathway 206 0.559416696010333 1.86853802376639 0.00115340253748558 0.0140702783982248 0.00944155158623138 1990 tags=37%	list=15%	signal=32% ENSMUSG00000040152/ENSMUSG00000007655/ENSMUSG00000039239/ENSMUSG00000062327/ENSMUSG00000026768/ENSMUSG00000030782/ENSMUSG00000025219/ENSMUSG00000041120/ENSMUSG00000000058/ENSMUSG00000040998/ENSMUSG00000048450/ENSMUSG00000048616/ENSMUSG00000001870/ENSMUSG00000021765/ENSMUSG00000028195/ENSMUSG00000052684/ENSMUSG00000039910/ENSMUSG00000024985/ENSMUSG00000073802/ENSMUSG00000051159/ENSMUSG0…
GO:0051492 regulation of stress fiber assembly 62 0.637974994727593 1.86790883482628 0.00132978723404255 0.0140702783982248 0.00944155158623138 1337 tags=34%	list=10%	signal=31% ENSMUSG00000036856/ENSMUSG00000051397/ENSMUSG00000033149/ENSMUSG00000030562/ENSMUSG00000032366/ENSMUSG00000022091/ENSMUSG00000041959/ENSMUSG00000033542/ENSMUSG00000019997/ENSMUSG00000022018/ENSMUSG00000009376/ENSMUSG00000029859/ENSMUSG00000020580/ENSMUSG00000032402/ENSMUSG00000030774/ENSMUSG00000037736/ENSMUSG00000028458/ENSMUSG00000017009/ENSMUSG00000041417/ENSMUSG00000064302/ENSMUSG0…
GO:0001954 positive regulation of cell-matrix adhesion 38 0.688920861879708 1.86736105064441 0.00144300144300144 0.0140702783982248 0.00944155158623138 1222 tags=42%	list=9%	signal=38% ENSMUSG00000036856/ENSMUSG00000014599/ENSMUSG00000031841/ENSMUSG00000022505/ENSMUSG00000022425/ENSMUSG00000041959/ENSMUSG00000030890/ENSMUSG00000027356/ENSMUSG00000029859/ENSMUSG00000059456/ENSMUSG00000032402/ENSMUSG00000030536/ENSMUSG00000026383/ENSMUSG00000040274/ENSMUSG00000031557/ENSMUSG00000017009
GO:1903035 negative regulation of response to wounding 37 0.688791788594366 1.86548702943985 0.0014367816091954 0.0140702783982248 0.00944155158623138 1461 tags=57%	list=11%	signal=50% ENSMUSG00000036856/ENSMUSG00000040152/ENSMUSG00000033149/ENSMUSG00000027712/ENSMUSG00000032231/ENSMUSG00000115388/ENSMUSG00000037411/ENSMUSG00000031012/ENSMUSG00000032020/ENSMUSG00000032402/ENSMUSG00000046186/ENSMUSG00000050953/ENSMUSG00000047139/ENSMUSG00000025856/ENSMUSG00000026249/ENSMUSG00000015714/ENSMUSG00000022912/ENSMUSG00000064302/ENSMUSG00000021948/ENSMUSG00000000489/ENSMUSG0…
GO:0051495 positive regulation of cytoskeleton organization 156 0.573089138601919 1.86451676192235 0.00117508813160987 0.0140702783982248 0.00944155158623138 1979 tags=33%	list=15%	signal=29% ENSMUSG00000036856/ENSMUSG00000007655/ENSMUSG00000021367/ENSMUSG00000039376/ENSMUSG00000026879/ENSMUSG00000030562/ENSMUSG00000032366/ENSMUSG00000018924/ENSMUSG00000022091/ENSMUSG00000024381/ENSMUSG00000048096/ENSMUSG00000041959/ENSMUSG00000063838/ENSMUSG00000033542/ENSMUSG00000031328/ENSMUSG00000056972/ENSMUSG00000036533/ENSMUSG00000019997/ENSMUSG00000022018/ENSMUSG00000009376/ENSMUSG0…
GO:0050867 positive regulation of cell activation 148 0.572822552479728 1.86321413953799 0.00117508813160987 0.0140702783982248 0.00944155158623138 1588 tags=32%	list=12%	signal=29% ENSMUSG00000040152/ENSMUSG00000007655/ENSMUSG00000038894/ENSMUSG00000024659/ENSMUSG00000023206/ENSMUSG00000015619/ENSMUSG00000035783/ENSMUSG00000002602/ENSMUSG00000022892/ENSMUSG00000038855/ENSMUSG00000025473/ENSMUSG00000057329/ENSMUSG00000037902/ENSMUSG00000024810/ENSMUSG00000036273/ENSMUSG00000001300/ENSMUSG00000021318/ENSMUSG00000068220/ENSMUSG00000031217/ENSMUSG00000028583/ENSMUSG0…
GO:0030509 BMP signaling pathway 86 0.610352528808619 1.86312522565567 0.00127226463104326 0.0140702783982248 0.00944155158623138 1461 tags=37%	list=11%	signal=33% ENSMUSG00000007655/ENSMUSG00000062327/ENSMUSG00000025219/ENSMUSG00000041120/ENSMUSG00000048450/ENSMUSG00000048616/ENSMUSG00000021765/ENSMUSG00000028195/ENSMUSG00000024985/ENSMUSG00000032726/ENSMUSG00000001507/ENSMUSG00000027204/ENSMUSG00000048027/ENSMUSG00000030890/ENSMUSG00000002384/ENSMUSG00000063632/ENSMUSG00000021464/ENSMUSG00000027070/ENSMUSG00000037171/ENSMUSG00000021469/ENSMUSG0…
GO:0000165 MAPK cascade 450 0.527920043988117 1.86277165153511 0.00103199174406605 0.0140702783982248 0.00944155158623138 1738 tags=34%	list=13%	signal=30% ENSMUSG00000040152/ENSMUSG00000007655/ENSMUSG00000005087/ENSMUSG00000039239/ENSMUSG00000022598/ENSMUSG00000021367/ENSMUSG00000026166/ENSMUSG00000055737/ENSMUSG00000025219/ENSMUSG00000053819/ENSMUSG00000029648/ENSMUSG00000020427/ENSMUSG00000035783/ENSMUSG00000030562/ENSMUSG00000002602/ENSMUSG00000000058/ENSMUSG00000040998/ENSMUSG00000022892/ENSMUSG00000038855/ENSMUSG00000015133/ENSMUSG0…
GO:0014706 striated muscle tissue development 242 0.547560094530942 1.86137555924385 0.00112233445566779 0.0140702783982248 0.00944155158623138 2332 tags=39%	list=18%	signal=32% ENSMUSG00000007655/ENSMUSG00000039239/ENSMUSG00000054889/ENSMUSG00000021367/ENSMUSG00000062327/ENSMUSG00000031972/ENSMUSG00000008136/ENSMUSG00000005124/ENSMUSG00000025219/ENSMUSG00000053819/ENSMUSG00000028780/ENSMUSG00000030562/ENSMUSG00000032366/ENSMUSG00000000058/ENSMUSG00000026029/ENSMUSG00000048616/ENSMUSG00000057329/ENSMUSG00000032446/ENSMUSG00000019817/ENSMUSG00000039910/ENSMUSG0…
GO:0031952 regulation of protein autophosphorylation 34 0.69725542349119 1.86119133432206 0.00293255131964809 0.0209980958356754 0.0140903114660598 1743 tags=56%	list=14%	signal=48% ENSMUSG00000007655/ENSMUSG00000052684/ENSMUSG00000028967/ENSMUSG00000036894/ENSMUSG00000028289/ENSMUSG00000025856/ENSMUSG00000027646/ENSMUSG00000051615/ENSMUSG00000030536/ENSMUSG00000028458/ENSMUSG00000050029/ENSMUSG00000026814/ENSMUSG00000024777/ENSMUSG00000000489/ENSMUSG00000024423/ENSMUSG00000034101/ENSMUSG00000033955/ENSMUSG00000028019/ENSMUSG00000014077
GO:0050730 regulation of peptidyl-tyrosine phosphorylation 134 0.578124594617016 1.86085697118685 0.00118906064209275 0.0140702783982248 0.00944155158623138 1717 tags=34%	list=13%	signal=30% ENSMUSG00000007655/ENSMUSG00000026420/ENSMUSG00000005087/ENSMUSG00000048915/ENSMUSG00000055737/ENSMUSG00000030562/ENSMUSG00000000058/ENSMUSG00000022892/ENSMUSG00000015133/ENSMUSG00000079037/ENSMUSG00000046733/ENSMUSG00000022425/ENSMUSG00000000555/ENSMUSG00000018166/ENSMUSG00000028967/ENSMUSG00000036894/ENSMUSG00000042228/ENSMUSG00000020122/ENSMUSG00000034394/ENSMUSG00000040525/ENSMUSG0…
GO:0051897 positive regulation of protein kinase B signaling 56 0.644600444986616 1.86051286744986 0.00133511348464619 0.0140702783982248 0.00944155158623138 1326 tags=36%	list=10%	signal=32% ENSMUSG00000040152/ENSMUSG00000015619/ENSMUSG00000030562/ENSMUSG00000002602/ENSMUSG00000025473/ENSMUSG00000024985/ENSMUSG00000028128/ENSMUSG00000070056/ENSMUSG00000030890/ENSMUSG00000020122/ENSMUSG00000041420/ENSMUSG00000005533/ENSMUSG00000005534/ENSMUSG00000025856/ENSMUSG00000025809/ENSMUSG00000027646/ENSMUSG00000044340/ENSMUSG00000024486/ENSMUSG00000026814/ENSMUSG00000067851
GO:0060323 head morphogenesis 30 0.711764288288309 1.86014832531924 0.00303490136570561 0.0215076318843167 0.0144322244511573 1735 tags=43%	list=13%	signal=38% ENSMUSG00000039239/ENSMUSG00000001506/ENSMUSG00000000125/ENSMUSG00000048450/ENSMUSG00000048616/ENSMUSG00000024985/ENSMUSG00000021359/ENSMUSG00000061887/ENSMUSG00000020097/ENSMUSG00000031740/ENSMUSG00000038387/ENSMUSG00000040268/ENSMUSG00000032515
GO:0090132 epithelium migration 175 0.565859239001589 1.86013750522646 0.00116686114352392 0.0140702783982248 0.00944155158623138 2246 tags=42%	list=17%	signal=35% ENSMUSG00000040152/ENSMUSG00000051397/ENSMUSG00000039239/ENSMUSG00000029484/ENSMUSG00000031841/ENSMUSG00000024659/ENSMUSG00000025219/ENSMUSG00000015619/ENSMUSG00000021701/ENSMUSG00000025473/ENSMUSG00000041688/ENSMUSG00000013076/ENSMUSG00000052684/ENSMUSG00000022505/ENSMUSG00000022425/ENSMUSG00000001300/ENSMUSG00000033170/ENSMUSG00000001507/ENSMUSG00000001672/ENSMUSG00000115388/ENSMUSG0…
GO:0023014 signal transduction by protein phosphorylation 464 0.524802520268104 1.85792879088492 0.00102880658436214 0.0140702783982248 0.00944155158623138 2222 tags=39%	list=17%	signal=34% ENSMUSG00000040152/ENSMUSG00000007655/ENSMUSG00000005087/ENSMUSG00000039239/ENSMUSG00000022598/ENSMUSG00000021367/ENSMUSG00000026166/ENSMUSG00000055737/ENSMUSG00000025219/ENSMUSG00000053819/ENSMUSG00000029648/ENSMUSG00000020427/ENSMUSG00000035783/ENSMUSG00000030562/ENSMUSG00000002602/ENSMUSG00000000058/ENSMUSG00000040998/ENSMUSG00000022892/ENSMUSG00000038855/ENSMUSG00000015133/ENSMUSG0…
GO:0042475 odontogenesis of dentin-containing tooth 42 0.676185098746744 1.85746203492213 0.00141242937853107 0.0140702783982248 0.00944155158623138 1037 tags=36%	list=8%	signal=33% ENSMUSG00000014599/ENSMUSG00000025219/ENSMUSG00000019851/ENSMUSG00000048450/ENSMUSG00000021765/ENSMUSG00000024985/ENSMUSG00000033227/ENSMUSG00000021318/ENSMUSG00000022382/ENSMUSG00000037411/ENSMUSG00000015647/ENSMUSG00000021469/ENSMUSG00000032012/ENSMUSG00000021796/ENSMUSG00000027381
GO:0048660 regulation of smooth muscle cell proliferation 89 0.604684063955881 1.85692150816494 0.00127226463104326 0.0140702783982248 0.00944155158623138 1408 tags=34%	list=11%	signal=30% ENSMUSG00000040152/ENSMUSG00000007655/ENSMUSG00000021367/ENSMUSG00000031841/ENSMUSG00000001349/ENSMUSG00000005124/ENSMUSG00000053819/ENSMUSG00000020427/ENSMUSG00000052684/ENSMUSG00000024985/ENSMUSG00000022893/ENSMUSG00000038146/ENSMUSG00000020644/ENSMUSG00000030890/ENSMUSG00000020122/ENSMUSG00000037820/ENSMUSG00000005533/ENSMUSG00000023067/ENSMUSG00000003154/ENSMUSG00000006519/ENSMUSG0…
GO:0055001 muscle cell development 101 0.597656945691096 1.85664931697366 0.00127713920817369 0.0140702783982248 0.00944155158623138 1833 tags=39%	list=14%	signal=33% ENSMUSG00000049382/ENSMUSG00000021367/ENSMUSG00000031972/ENSMUSG00000008136/ENSMUSG00000005124/ENSMUSG00000053819/ENSMUSG00000020911/ENSMUSG00000000058/ENSMUSG00000057329/ENSMUSG00000041189/ENSMUSG00000024381/ENSMUSG00000048096/ENSMUSG00000068699/ENSMUSG00000018217/ENSMUSG00000026207/ENSMUSG00000028023/ENSMUSG00000050989/ENSMUSG00000009376/ENSMUSG00000032826/ENSMUSG00000022865/ENSMUSG0…
GO:1903076 regulation of protein localization to plasma membrane 81 0.612291665345872 1.8565385388239 0.00127877237851662 0.0140702783982248 0.00944155158623138 1791 tags=43%	list=14%	signal=37% ENSMUSG00000040249/ENSMUSG00000053819/ENSMUSG00000045658/ENSMUSG00000024247/ENSMUSG00000079037/ENSMUSG00000050335/ENSMUSG00000029032/ENSMUSG00000001507/ENSMUSG00000032290/ENSMUSG00000020122/ENSMUSG00000006301/ENSMUSG00000028618/ENSMUSG00000025809/ENSMUSG00000073982/ENSMUSG00000032883/ENSMUSG00000000957/ENSMUSG00000024143/ENSMUSG00000041488/ENSMUSG00000022770/ENSMUSG00000021224/ENSMUSG0…
GO:0071622 regulation of granulocyte chemotaxis 17 0.789270200054964 1.85600260345945 0.00163934426229508 0.0142062874392717 0.00953281746888801 985 tags=41%	list=8%	signal=38% ENSMUSG00000040152/ENSMUSG00000014599/ENSMUSG00000021367/ENSMUSG00000022488/ENSMUSG00000025383/ENSMUSG00000033788/ENSMUSG00000032041
GO:0001937 negative regulation of endothelial cell proliferation 21 0.761676609120201 1.85598347088906 0.00154798761609907 0.0140702783982248 0.00944155158623138 1252 tags=38%	list=10%	signal=34% ENSMUSG00000040152/ENSMUSG00000007655/ENSMUSG00000029648/ENSMUSG00000000058/ENSMUSG00000022018/ENSMUSG00000050953/ENSMUSG00000016918/ENSMUSG00000026814
GO:1903727 positive regulation of phospholipid metabolic process 24 0.734950161740374 1.85591996034148 0.0015220700152207 0.0140702783982248 0.00944155158623138 1408 tags=46%	list=11%	signal=41% ENSMUSG00000055980/ENSMUSG00000029648/ENSMUSG00000042228/ENSMUSG00000030559/ENSMUSG00000059456/ENSMUSG00000037706/ENSMUSG00000027646/ENSMUSG00000032883/ENSMUSG00000037062/ENSMUSG00000021948/ENSMUSG00000000489
GO:0043405 regulation of MAP kinase activity 185 0.560185886863405 1.85571023043339 0.00115606936416185 0.0140702783982248 0.00944155158623138 1717 tags=37%	list=13%	signal=32% ENSMUSG00000040152/ENSMUSG00000007655/ENSMUSG00000021367/ENSMUSG00000055737/ENSMUSG00000029648/ENSMUSG00000030562/ENSMUSG00000025473/ENSMUSG00000027030/ENSMUSG00000053965/ENSMUSG00000036273/ENSMUSG00000052854/ENSMUSG00000022382/ENSMUSG00000030890/ENSMUSG00000034765/ENSMUSG00000031303/ENSMUSG00000033542/ENSMUSG00000042228/ENSMUSG00000012519/ENSMUSG00000004085/ENSMUSG00000020122/ENSMUSG0…
GO:0120192 NA 33 0.697206250419447 1.85511618503875 0.00293685756240822 0.0209980958356754 0.0140903114660598 2219 tags=73%	list=17%	signal=60% ENSMUSG00000001672/ENSMUSG00000068876/ENSMUSG00000070473/ENSMUSG00000021638/ENSMUSG00000020580/ENSMUSG00000017774/ENSMUSG00000021636/ENSMUSG00000050953/ENSMUSG00000000303/ENSMUSG00000025809/ENSMUSG00000024589/ENSMUSG00000032504/ENSMUSG00000022770/ENSMUSG00000042821/ENSMUSG00000068036/ENSMUSG00000022286/ENSMUSG00000001247/ENSMUSG00000027935/ENSMUSG00000057440/ENSMUSG00000054808/ENSMUSG0…
GO:0007044 cell-substrate junction assembly 64 0.632679751421173 1.85419496231136 0.00132275132275132 0.0140702783982248 0.00944155158623138 1727 tags=45%	list=13%	signal=39% ENSMUSG00000036856/ENSMUSG00000048915/ENSMUSG00000033149/ENSMUSG00000057329/ENSMUSG00000022425/ENSMUSG00000041959/ENSMUSG00000000555/ENSMUSG00000027087/ENSMUSG00000069255/ENSMUSG00000059456/ENSMUSG00000032402/ENSMUSG00000026131/ENSMUSG00000028465/ENSMUSG00000027646/ENSMUSG00000015143/ENSMUSG00000022565/ENSMUSG00000000957/ENSMUSG00000037736/ENSMUSG00000041845/ENSMUSG00000030536/ENSMUSG0…
GO:0010632 regulation of epithelial cell migration 132 0.576348058391656 1.85329583923959 0.00119047619047619 0.0140702783982248 0.00944155158623138 1766 tags=38%	list=14%	signal=33% ENSMUSG00000040152/ENSMUSG00000051397/ENSMUSG00000039239/ENSMUSG00000029484/ENSMUSG00000024659/ENSMUSG00000015619/ENSMUSG00000021701/ENSMUSG00000041688/ENSMUSG00000013076/ENSMUSG00000052684/ENSMUSG00000022505/ENSMUSG00000022425/ENSMUSG00000033170/ENSMUSG00000001507/ENSMUSG00000001672/ENSMUSG00000115388/ENSMUSG00000032035/ENSMUSG00000048373/ENSMUSG00000010051/ENSMUSG00000022018/ENSMUSG0…
GO:0002690 positive regulation of leukocyte chemotaxis 39 0.679967121935995 1.85218423821544 0.00142857142857143 0.0140702783982248 0.00944155158623138 2044 tags=49%	list=16%	signal=41% ENSMUSG00000040152/ENSMUSG00000014599/ENSMUSG00000021367/ENSMUSG00000034855/ENSMUSG00000027030/ENSMUSG00000028466/ENSMUSG00000004791/ENSMUSG00000037411/ENSMUSG00000022488/ENSMUSG00000025383/ENSMUSG00000059456/ENSMUSG00000033788/ENSMUSG00000032041/ENSMUSG00000054693/ENSMUSG00000021508/ENSMUSG00000073888/ENSMUSG00000031015/ENSMUSG00000045962/ENSMUSG00000023913
GO:0035023 regulation of Rho protein signal transduction 82 0.609791791916329 1.85211586907245 0.00127877237851662 0.0140702783982248 0.00944155158623138 1791 tags=38%	list=14%	signal=33% ENSMUSG00000029032/ENSMUSG00000001507/ENSMUSG00000052609/ENSMUSG00000031785/ENSMUSG00000033542/ENSMUSG00000032875/ENSMUSG00000025555/ENSMUSG00000024451/ENSMUSG00000050271/ENSMUSG00000033446/ENSMUSG00000024013/ENSMUSG00000022263/ENSMUSG00000009376/ENSMUSG00000048960/ENSMUSG00000048376/ENSMUSG00000038604/ENSMUSG00000049929/ENSMUSG00000024304/ENSMUSG00000025809/ENSMUSG00000030220/ENSMUSG0…
GO:0001568 blood vessel development 406 0.527176907829189 1.85195953257171 0.00104166666666667 0.0140702783982248 0.00944155158623138 2284 tags=42%	list=18%	signal=35% ENSMUSG00000036856/ENSMUSG00000040152/ENSMUSG00000007655/ENSMUSG00000039239/ENSMUSG00000021367/ENSMUSG00000062327/ENSMUSG00000029484/ENSMUSG00000031841/ENSMUSG00000024659/ENSMUSG00000001506/ENSMUSG00000040249/ENSMUSG00000025219/ENSMUSG00000056758/ENSMUSG00000029648/ENSMUSG00000052821/ENSMUSG00000028780/ENSMUSG00000026837/ENSMUSG00000021701/ENSMUSG00000025473/ENSMUSG00000026029/ENSMUSG0…
GO:0007411 axon guidance 100 0.595631952112756 1.85134018059265 0.00127551020408163 0.0140702783982248 0.00944155158623138 1846 tags=48%	list=14%	signal=41% ENSMUSG00000039239/ENSMUSG00000048915/ENSMUSG00000025219/ENSMUSG00000000125/ENSMUSG00000015619/ENSMUSG00000028780/ENSMUSG00000022892/ENSMUSG00000048616/ENSMUSG00000019647/ENSMUSG00000036030/ENSMUSG00000063531/ENSMUSG00000047261/ENSMUSG00000020099/ENSMUSG00000001300/ENSMUSG00000021318/ENSMUSG00000022382/ENSMUSG00000026121/ENSMUSG00000031217/ENSMUSG00000048482/ENSMUSG00000053646/ENSMUSG0…
GO:0097485 neuron projection guidance 100 0.595631952112756 1.85134018059265 0.00127551020408163 0.0140702783982248 0.00944155158623138 1846 tags=48%	list=14%	signal=41% ENSMUSG00000039239/ENSMUSG00000048915/ENSMUSG00000025219/ENSMUSG00000000125/ENSMUSG00000015619/ENSMUSG00000028780/ENSMUSG00000022892/ENSMUSG00000048616/ENSMUSG00000019647/ENSMUSG00000036030/ENSMUSG00000063531/ENSMUSG00000047261/ENSMUSG00000020099/ENSMUSG00000001300/ENSMUSG00000021318/ENSMUSG00000022382/ENSMUSG00000026121/ENSMUSG00000031217/ENSMUSG00000048482/ENSMUSG00000053646/ENSMUSG0…
GO:1900024 regulation of substrate adhesion-dependent cell spreading 39 0.67944913028244 1.85077326414729 0.00142857142857143 0.0140702783982248 0.00944155158623138 2777 tags=62%	list=22%	signal=48% ENSMUSG00000051397/ENSMUSG00000048915/ENSMUSG00000022425/ENSMUSG00000041959/ENSMUSG00000028583/ENSMUSG00000031328/ENSMUSG00000068566/ENSMUSG00000034675/ENSMUSG00000022885/ENSMUSG00000031955/ENSMUSG00000032702/ENSMUSG00000039087/ENSMUSG00000021338/ENSMUSG00000057948/ENSMUSG00000044447/ENSMUSG00000054808/ENSMUSG00000026842/ENSMUSG00000003814/ENSMUSG00000022099/ENSMUSG00000006304/ENSMUSG0…
GO:0010951 negative regulation of endopeptidase activity 82 0.60929312185823 1.85060126238164 0.00127877237851662 0.0140702783982248 0.00944155158623138 1702 tags=34%	list=13%	signal=30% ENSMUSG00000026315/ENSMUSG00000040152/ENSMUSG00000026420/ENSMUSG00000005087/ENSMUSG00000047281/ENSMUSG00000032060/ENSMUSG00000024381/ENSMUSG00000000126/ENSMUSG00000045827/ENSMUSG00000046223/ENSMUSG00000021403/ENSMUSG00000037411/ENSMUSG00000070436/ENSMUSG00000021585/ENSMUSG00000031642/ENSMUSG00000032000/ENSMUSG00000027646/ENSMUSG00000017737/ENSMUSG00000026249/ENSMUSG00000060147/ENSMUSG0…
GO:0086065 cell communication involved in cardiac conduction 16 0.795837345081345 1.84962867640467 0.00163934426229508 0.0142062874392717 0.00953281746888801 1206 tags=62%	list=9%	signal=57% ENSMUSG00000007655/ENSMUSG00000054889/ENSMUSG00000024331/ENSMUSG00000044393/ENSMUSG00000031328/ENSMUSG00000032826/ENSMUSG00000022865/ENSMUSG00000040118/ENSMUSG00000049281/ENSMUSG00000003161
GO:0001944 vasculature development 426 0.526424679122467 1.84904655417372 0.00103950103950104 0.0140702783982248 0.00944155158623138 2007 tags=37%	list=16%	signal=32% ENSMUSG00000036856/ENSMUSG00000040152/ENSMUSG00000007655/ENSMUSG00000039239/ENSMUSG00000021367/ENSMUSG00000062327/ENSMUSG00000029484/ENSMUSG00000031841/ENSMUSG00000024659/ENSMUSG00000001506/ENSMUSG00000040249/ENSMUSG00000025219/ENSMUSG00000056758/ENSMUSG00000029648/ENSMUSG00000052821/ENSMUSG00000028780/ENSMUSG00000026837/ENSMUSG00000021701/ENSMUSG00000025473/ENSMUSG00000026029/ENSMUSG0…
GO:0043408 regulation of MAPK cascade 413 0.525852632658049 1.84897625136936 0.00103842159916926 0.0140702783982248 0.00944155158623138 1738 tags=33%	list=13%	signal=30% ENSMUSG00000040152/ENSMUSG00000007655/ENSMUSG00000005087/ENSMUSG00000039239/ENSMUSG00000022598/ENSMUSG00000021367/ENSMUSG00000026166/ENSMUSG00000055737/ENSMUSG00000025219/ENSMUSG00000053819/ENSMUSG00000029648/ENSMUSG00000020427/ENSMUSG00000035783/ENSMUSG00000030562/ENSMUSG00000002602/ENSMUSG00000000058/ENSMUSG00000040998/ENSMUSG00000022892/ENSMUSG00000015133/ENSMUSG00000025473/ENSMUSG0…
GO:0090287 regulation of cellular response to growth factor stimulus 165 0.564912569057858 1.84768634336554 0.00117508813160987 0.0140702783982248 0.00944155158623138 2062 tags=41%	list=16%	signal=35% ENSMUSG00000036856/ENSMUSG00000040152/ENSMUSG00000007655/ENSMUSG00000026768/ENSMUSG00000030782/ENSMUSG00000015619/ENSMUSG00000029648/ENSMUSG00000041120/ENSMUSG00000000058/ENSMUSG00000040998/ENSMUSG00000048450/ENSMUSG00000048616/ENSMUSG00000001870/ENSMUSG00000019647/ENSMUSG00000028195/ENSMUSG00000039910/ENSMUSG00000024985/ENSMUSG00000073802/ENSMUSG00000001507/ENSMUSG00000027204/ENSMUSG0…
GO:0007569 cell aging 85 0.604382985212914 1.84737527899752 0.00126103404791929 0.0140702783982248 0.00944155158623138 1653 tags=28%	list=13%	signal=25% ENSMUSG00000007655/ENSMUSG00000056758/ENSMUSG00000030562/ENSMUSG00000021701/ENSMUSG00000021125/ENSMUSG00000057329/ENSMUSG00000020032/ENSMUSG00000020644/ENSMUSG00000030890/ENSMUSG00000037411/ENSMUSG00000007817/ENSMUSG00000028063/ENSMUSG00000023067/ENSMUSG00000035873/ENSMUSG00000021796/ENSMUSG00000019699/ENSMUSG00000017485/ENSMUSG00000040274/ENSMUSG00000026814/ENSMUSG00000021948/ENSMUSG0…
GO:1903429 regulation of cell maturation 16 0.794849761140541 1.84733340389885 0.00163934426229508 0.0142062874392717 0.00953281746888801 903 tags=38%	list=7%	signal=35% ENSMUSG00000024907/ENSMUSG00000057329/ENSMUSG00000036273/ENSMUSG00000044813/ENSMUSG00000022952/ENSMUSG00000026888
GO:2000027 regulation of organ morphogenesis 114 0.585115532857042 1.84664718091164 0.00123609394313968 0.0140702783982248 0.00944155158623138 1288 tags=32%	list=10%	signal=29% ENSMUSG00000036856/ENSMUSG00000051397/ENSMUSG00000039239/ENSMUSG00000014599/ENSMUSG00000021367/ENSMUSG00000025219/ENSMUSG00000056758/ENSMUSG00000015619/ENSMUSG00000028780/ENSMUSG00000048450/ENSMUSG00000048616/ENSMUSG00000057329/ENSMUSG00000039910/ENSMUSG00000022297/ENSMUSG00000051159/ENSMUSG00000033227/ENSMUSG00000022382/ENSMUSG00000048482/ENSMUSG00000029838/ENSMUSG00000050288/ENSMUSG0…
GO:2000811 negative regulation of anoikis 12 0.833791963416771 1.84660079029112 0.00168918918918919 0.0142062874392717 0.00953281746888801 1334 tags=58%	list=10%	signal=52% ENSMUSG00000007655/ENSMUSG00000057329/ENSMUSG00000000555/ENSMUSG00000025809/ENSMUSG00000027646/ENSMUSG00000007659/ENSMUSG00000027665
GO:0034113 heterotypic cell-cell adhesion 26 0.725706804440117 1.84612343875971 0.00153609831029186 0.0140702783982248 0.00944155158623138 973 tags=54%	list=8%	signal=50% ENSMUSG00000005087/ENSMUSG00000054889/ENSMUSG00000019851/ENSMUSG00000024331/ENSMUSG00000030770/ENSMUSG00000018924/ENSMUSG00000041607/ENSMUSG00000044393/ENSMUSG00000000555/ENSMUSG00000027087/ENSMUSG00000068566/ENSMUSG00000022865/ENSMUSG00000025809/ENSMUSG00000020310
GO:1904375 regulation of protein localization to cell periphery 98 0.594049584721665 1.84596770533614 0.00126262626262626 0.0140702783982248 0.00944155158623138 2214 tags=45%	list=17%	signal=37% ENSMUSG00000040249/ENSMUSG00000053819/ENSMUSG00000058571/ENSMUSG00000045658/ENSMUSG00000024247/ENSMUSG00000079037/ENSMUSG00000050335/ENSMUSG00000029032/ENSMUSG00000001507/ENSMUSG00000031119/ENSMUSG00000032290/ENSMUSG00000020122/ENSMUSG00000006301/ENSMUSG00000028618/ENSMUSG00000025809/ENSMUSG00000073982/ENSMUSG00000032883/ENSMUSG00000057614/ENSMUSG00000000957/ENSMUSG00000024143/ENSMUSG0…
GO:0017015 regulation of transforming growth factor beta receptor signaling pathway 71 0.618009384301074 1.84473993875855 0.00130039011703511 0.0140702783982248 0.00944155158623138 800 tags=27%	list=6%	signal=25% ENSMUSG00000040152/ENSMUSG00000007655/ENSMUSG00000026768/ENSMUSG00000030782/ENSMUSG00000000058/ENSMUSG00000040998/ENSMUSG00000001870/ENSMUSG00000039910/ENSMUSG00000073802/ENSMUSG00000001507/ENSMUSG00000027204/ENSMUSG00000063382/ENSMUSG00000027356/ENSMUSG00000092035/ENSMUSG00000042834/ENSMUSG00000032402/ENSMUSG00000046186/ENSMUSG00000024544/ENSMUSG00000030530
GO:0030890 positive regulation of B cell proliferation 17 0.784390475577031 1.84452772282341 0.00163934426229508 0.0142062874392717 0.00953281746888801 1084 tags=47%	list=8%	signal=43% ENSMUSG00000038894/ENSMUSG00000057329/ENSMUSG00000040329/ENSMUSG00000022488/ENSMUSG00000023067/ENSMUSG00000037706/ENSMUSG00000032041/ENSMUSG00000029084
GO:0034333 adherens junction assembly 63 0.628921189926494 1.84361419257996 0.00132450331125828 0.0140702783982248 0.00944155158623138 1528 tags=41%	list=12%	signal=37% ENSMUSG00000036856/ENSMUSG00000048915/ENSMUSG00000033149/ENSMUSG00000057329/ENSMUSG00000022425/ENSMUSG00000041959/ENSMUSG00000027087/ENSMUSG00000021823/ENSMUSG00000069255/ENSMUSG00000059456/ENSMUSG00000032402/ENSMUSG00000008730/ENSMUSG00000027646/ENSMUSG00000015143/ENSMUSG00000000957/ENSMUSG00000037736/ENSMUSG00000041845/ENSMUSG00000030536/ENSMUSG00000022178/ENSMUSG00000026383/ENSMUSG0…
GO:0070830 bicellular tight junction assembly 32 0.693553516423636 1.84341498602449 0.00439882697947214 0.0270779016452396 0.0181700317502378 2219 tags=72%	list=17%	signal=60% ENSMUSG00000001672/ENSMUSG00000068876/ENSMUSG00000070473/ENSMUSG00000021638/ENSMUSG00000020580/ENSMUSG00000017774/ENSMUSG00000021636/ENSMUSG00000050953/ENSMUSG00000000303/ENSMUSG00000025809/ENSMUSG00000024589/ENSMUSG00000032504/ENSMUSG00000022770/ENSMUSG00000042821/ENSMUSG00000068036/ENSMUSG00000022286/ENSMUSG00000027935/ENSMUSG00000057440/ENSMUSG00000054808/ENSMUSG00000021112/ENSMUSG0…
GO:0022604 regulation of cell morphogenesis 327 0.529613024163839 1.84327210145996 0.00107181136120043 0.0140702783982248 0.00944155158623138 1919 tags=35%	list=15%	signal=31% ENSMUSG00000051397/ENSMUSG00000005087/ENSMUSG00000048915/ENSMUSG00000024659/ENSMUSG00000000125/ENSMUSG00000022055/ENSMUSG00000022054/ENSMUSG00000028780/ENSMUSG00000034813/ENSMUSG00000078664/ENSMUSG00000030770/ENSMUSG00000031137/ENSMUSG00000019647/ENSMUSG00000063531/ENSMUSG00000023905/ENSMUSG00000036273/ENSMUSG00000022425/ENSMUSG00000021589/ENSMUSG00000041959/ENSMUSG00000022261/ENSMUSG0…
GO:0098773 skin epidermis development 64 0.628870789239227 1.84303203434736 0.00132275132275132 0.0140702783982248 0.00944155158623138 1833 tags=38%	list=14%	signal=32% ENSMUSG00000039239/ENSMUSG00000024907/ENSMUSG00000021765/ENSMUSG00000030800/ENSMUSG00000057329/ENSMUSG00000022297/ENSMUSG00000027356/ENSMUSG00000020122/ENSMUSG00000022952/ENSMUSG00000060548/ENSMUSG00000001420/ENSMUSG00000037600/ENSMUSG00000027523/ENSMUSG00000046186/ENSMUSG00000015647/ENSMUSG00000034854/ENSMUSG00000025856/ENSMUSG00000021469/ENSMUSG00000042821/ENSMUSG00000028403/ENSMUSG0…
GO:0055117 regulation of cardiac muscle contraction 31 0.701176671123593 1.84293968481841 0.00297619047619048 0.0211850249701062 0.0142157461600826 1206 tags=45%	list=9%	signal=41% ENSMUSG00000007655/ENSMUSG00000054889/ENSMUSG00000024331/ENSMUSG00000031137/ENSMUSG00000024381/ENSMUSG00000053965/ENSMUSG00000044393/ENSMUSG00000031328/ENSMUSG00000019997/ENSMUSG00000032826/ENSMUSG00000041936/ENSMUSG00000020439/ENSMUSG00000022770/ENSMUSG00000003161
GO:0033688 regulation of osteoblast proliferation 12 0.830872035079397 1.84013401894771 0.00168918918918919 0.0142062874392717 0.00953281746888801 877 tags=58%	list=7%	signal=54% ENSMUSG00000057329/ENSMUSG00000028195/ENSMUSG00000027087/ENSMUSG00000053646/ENSMUSG00000005533/ENSMUSG00000032402/ENSMUSG00000054196
GO:0007009 plasma membrane organization 54 0.639764697547052 1.83895201885924 0.00134589502018843 0.0140702783982248 0.00944155158623138 1747 tags=41%	list=14%	signal=35% ENSMUSG00000007655/ENSMUSG00000039239/ENSMUSG00000026879/ENSMUSG00000026837/ENSMUSG00000000058/ENSMUSG00000024381/ENSMUSG00000021061/ENSMUSG00000022037/ENSMUSG00000074968/ENSMUSG00000033039/ENSMUSG00000032826/ENSMUSG00000033788/ENSMUSG00000041936/ENSMUSG00000024044/ENSMUSG00000029428/ENSMUSG00000069601/ENSMUSG00000037062/ENSMUSG00000021948/ENSMUSG00000026532/ENSMUSG00000048612/ENSMUSG0…
GO:0072358 cardiovascular system development 434 0.523293642157933 1.83889273321373 0.00104058272632674 0.0140702783982248 0.00944155158623138 2007 tags=37%	list=16%	signal=32% ENSMUSG00000036856/ENSMUSG00000040152/ENSMUSG00000007655/ENSMUSG00000039239/ENSMUSG00000021367/ENSMUSG00000062327/ENSMUSG00000029484/ENSMUSG00000031841/ENSMUSG00000024659/ENSMUSG00000001506/ENSMUSG00000040249/ENSMUSG00000025219/ENSMUSG00000056758/ENSMUSG00000029648/ENSMUSG00000052821/ENSMUSG00000028780/ENSMUSG00000026837/ENSMUSG00000021701/ENSMUSG00000025473/ENSMUSG00000026029/ENSMUSG0…
GO:0120193 NA 34 0.688858168475391 1.83877645199782 0.00293255131964809 0.0209980958356754 0.0140903114660598 2219 tags=71%	list=17%	signal=59% ENSMUSG00000001672/ENSMUSG00000068876/ENSMUSG00000070473/ENSMUSG00000021638/ENSMUSG00000020580/ENSMUSG00000017774/ENSMUSG00000021636/ENSMUSG00000050953/ENSMUSG00000000303/ENSMUSG00000025809/ENSMUSG00000024589/ENSMUSG00000032504/ENSMUSG00000022770/ENSMUSG00000042821/ENSMUSG00000068036/ENSMUSG00000022286/ENSMUSG00000001247/ENSMUSG00000027935/ENSMUSG00000057440/ENSMUSG00000054808/ENSMUSG0…
GO:0042310 vasoconstriction 34 0.688809237555451 1.83864584017164 0.00293255131964809 0.0209980958356754 0.0140903114660598 1710 tags=53%	list=13%	signal=46% ENSMUSG00000007655/ENSMUSG00000027335/ENSMUSG00000021367/ENSMUSG00000052821/ENSMUSG00000035783/ENSMUSG00000053965/ENSMUSG00000034765/ENSMUSG00000020122/ENSMUSG00000019256/ENSMUSG00000048376/ENSMUSG00000050953/ENSMUSG00000031740/ENSMUSG00000029084/ENSMUSG00000050730/ENSMUSG00000028149/ENSMUSG00000000489/ENSMUSG00000001729/ENSMUSG00000044447
GO:0090092 regulation of transmembrane receptor protein serine/threonine kinase signaling pathway 139 0.568746522900175 1.83748007668245 0.00118343195266272 0.0140702783982248 0.00944155158623138 1521 tags=32%	list=12%	signal=29% ENSMUSG00000040152/ENSMUSG00000007655/ENSMUSG00000039239/ENSMUSG00000026768/ENSMUSG00000030782/ENSMUSG00000041120/ENSMUSG00000000058/ENSMUSG00000040998/ENSMUSG00000048450/ENSMUSG00000048616/ENSMUSG00000001870/ENSMUSG00000021765/ENSMUSG00000028195/ENSMUSG00000039910/ENSMUSG00000024985/ENSMUSG00000073802/ENSMUSG00000032726/ENSMUSG00000001507/ENSMUSG00000027204/ENSMUSG00000063382/ENSMUSG0…
GO:0016055 Wnt signaling pathway 271 0.533534958461746 1.83685825433751 0.00109769484083425 0.0140702783982248 0.00944155158623138 1434 tags=26%	list=11%	signal=23% ENSMUSG00000036856/ENSMUSG00000007655/ENSMUSG00000005087/ENSMUSG00000028173/ENSMUSG00000062327/ENSMUSG00000030782/ENSMUSG00000001506/ENSMUSG00000005124/ENSMUSG00000040249/ENSMUSG00000025219/ENSMUSG00000056758/ENSMUSG00000000125/ENSMUSG00000015619/ENSMUSG00000028926/ENSMUSG00000002602/ENSMUSG00000015133/ENSMUSG00000048616/ENSMUSG00000021959/ENSMUSG00000013076/ENSMUSG00000032531/ENSMUSG0…
GO:0007045 cell-substrate adherens junction assembly 56 0.636404373634242 1.83685651360737 0.00133511348464619 0.0140702783982248 0.00944155158623138 1528 tags=41%	list=12%	signal=36% ENSMUSG00000036856/ENSMUSG00000048915/ENSMUSG00000033149/ENSMUSG00000057329/ENSMUSG00000022425/ENSMUSG00000041959/ENSMUSG00000027087/ENSMUSG00000069255/ENSMUSG00000059456/ENSMUSG00000032402/ENSMUSG00000027646/ENSMUSG00000015143/ENSMUSG00000000957/ENSMUSG00000037736/ENSMUSG00000041845/ENSMUSG00000030536/ENSMUSG00000022178/ENSMUSG00000026383/ENSMUSG00000019889/ENSMUSG00000017009/ENSMUSG0…
GO:0048041 focal adhesion assembly 56 0.636404373634242 1.83685651360737 0.00133511348464619 0.0140702783982248 0.00944155158623138 1528 tags=41%	list=12%	signal=36% ENSMUSG00000036856/ENSMUSG00000048915/ENSMUSG00000033149/ENSMUSG00000057329/ENSMUSG00000022425/ENSMUSG00000041959/ENSMUSG00000027087/ENSMUSG00000069255/ENSMUSG00000059456/ENSMUSG00000032402/ENSMUSG00000027646/ENSMUSG00000015143/ENSMUSG00000000957/ENSMUSG00000037736/ENSMUSG00000041845/ENSMUSG00000030536/ENSMUSG00000022178/ENSMUSG00000026383/ENSMUSG00000019889/ENSMUSG00000017009/ENSMUSG0…
GO:0007596 blood coagulation 61 0.628989323879447 1.83614405178058 0.00266666666666667 0.0198884447681917 0.0133457044654132 1408 tags=38%	list=11%	signal=34% ENSMUSG00000040152/ENSMUSG00000007655/ENSMUSG00000002602/ENSMUSG00000027712/ENSMUSG00000032231/ENSMUSG00000022297/ENSMUSG00000028128/ENSMUSG00000036894/ENSMUSG00000042228/ENSMUSG00000028583/ENSMUSG00000037411/ENSMUSG00000032020/ENSMUSG00000027523/ENSMUSG00000048376/ENSMUSG00000025856/ENSMUSG00000027611/ENSMUSG00000048970/ENSMUSG00000026249/ENSMUSG00000022912/ENSMUSG00000074811/ENSMUSG0…
GO:0033687 osteoblast proliferation 14 0.80732909166394 1.83604187023207 0.00168067226890756 0.0142062874392717 0.00953281746888801 877 tags=57%	list=7%	signal=53% ENSMUSG00000057329/ENSMUSG00000028195/ENSMUSG00000027087/ENSMUSG00000053646/ENSMUSG00000005533/ENSMUSG00000052837/ENSMUSG00000032402/ENSMUSG00000054196
GO:0198738 cell-cell signaling by wnt 272 0.533169009511733 1.83560071000561 0.0011001100110011 0.0140702783982248 0.00944155158623138 1434 tags=26%	list=11%	signal=23% ENSMUSG00000036856/ENSMUSG00000007655/ENSMUSG00000005087/ENSMUSG00000028173/ENSMUSG00000062327/ENSMUSG00000030782/ENSMUSG00000001506/ENSMUSG00000005124/ENSMUSG00000040249/ENSMUSG00000025219/ENSMUSG00000056758/ENSMUSG00000000125/ENSMUSG00000015619/ENSMUSG00000028926/ENSMUSG00000002602/ENSMUSG00000015133/ENSMUSG00000048616/ENSMUSG00000021959/ENSMUSG00000013076/ENSMUSG00000032531/ENSMUSG0…
GO:0070372 regulation of ERK1 and ERK2 cascade 167 0.560994974499421 1.83527305613676 0.00117785630153121 0.0140702783982248 0.00944155158623138 1303 tags=32%	list=10%	signal=29% ENSMUSG00000007655/ENSMUSG00000005087/ENSMUSG00000022598/ENSMUSG00000026166/ENSMUSG00000025219/ENSMUSG00000053819/ENSMUSG00000029648/ENSMUSG00000035783/ENSMUSG00000030562/ENSMUSG00000002602/ENSMUSG00000040998/ENSMUSG00000022892/ENSMUSG00000019647/ENSMUSG00000018924/ENSMUSG00000037902/ENSMUSG00000028195/ENSMUSG00000037060/ENSMUSG00000052684/ENSMUSG00000018166/ENSMUSG00000070056/ENSMUSG0…
GO:0048659 smooth muscle cell proliferation 91 0.598849947572008 1.83503108896 0.00128700128700129 0.0140702783982248 0.00944155158623138 1408 tags=33%	list=11%	signal=30% ENSMUSG00000040152/ENSMUSG00000007655/ENSMUSG00000021367/ENSMUSG00000031841/ENSMUSG00000001349/ENSMUSG00000005124/ENSMUSG00000053819/ENSMUSG00000020427/ENSMUSG00000052684/ENSMUSG00000024985/ENSMUSG00000022893/ENSMUSG00000038146/ENSMUSG00000020644/ENSMUSG00000030890/ENSMUSG00000020122/ENSMUSG00000037820/ENSMUSG00000005533/ENSMUSG00000023067/ENSMUSG00000003154/ENSMUSG00000006519/ENSMUSG0…
GO:0002042 cell migration involved in sprouting angiogenesis 33 0.689567007783465 1.83478980006024 0.00293685756240822 0.0209980958356754 0.0140903114660598 2083 tags=55%	list=16%	signal=46% ENSMUSG00000040152/ENSMUSG00000024659/ENSMUSG00000021701/ENSMUSG00000001300/ENSMUSG00000033170/ENSMUSG00000048373/ENSMUSG00000022475/ENSMUSG00000025809/ENSMUSG00000030660/ENSMUSG00000019699/ENSMUSG00000029710/ENSMUSG00000058444/ENSMUSG00000022883/ENSMUSG00000001729/ENSMUSG00000033960/ENSMUSG00000023034/ENSMUSG00000008855/ENSMUSG00000028086
GO:0055002 striated muscle cell development 90 0.598120720523822 1.83475263248336 0.0012853470437018 0.0140702783982248 0.00944155158623138 2121 tags=42%	list=16%	signal=36% ENSMUSG00000049382/ENSMUSG00000021367/ENSMUSG00000031972/ENSMUSG00000008136/ENSMUSG00000005124/ENSMUSG00000053819/ENSMUSG00000020911/ENSMUSG00000000058/ENSMUSG00000057329/ENSMUSG00000041189/ENSMUSG00000048096/ENSMUSG00000068699/ENSMUSG00000018217/ENSMUSG00000026207/ENSMUSG00000028023/ENSMUSG00000050989/ENSMUSG00000009376/ENSMUSG00000022865/ENSMUSG00000028063/ENSMUSG00000033788/ENSMUSG0…
GO:1903844 regulation of cellular response to transforming growth factor beta stimulus 72 0.613890331304004 1.83473640555236 0.0012970168612192 0.0140702783982248 0.00944155158623138 800 tags=26%	list=6%	signal=25% ENSMUSG00000040152/ENSMUSG00000007655/ENSMUSG00000026768/ENSMUSG00000030782/ENSMUSG00000000058/ENSMUSG00000040998/ENSMUSG00000001870/ENSMUSG00000039910/ENSMUSG00000073802/ENSMUSG00000001507/ENSMUSG00000027204/ENSMUSG00000063382/ENSMUSG00000027356/ENSMUSG00000092035/ENSMUSG00000042834/ENSMUSG00000032402/ENSMUSG00000046186/ENSMUSG00000024544/ENSMUSG00000030530
GO:1903708 positive regulation of hemopoiesis 102 0.589195876155259 1.83333205121928 0.00127226463104326 0.0140702783982248 0.00944155158623138 1240 tags=32%	list=10%	signal=29% ENSMUSG00000014599/ENSMUSG00000024659/ENSMUSG00000023206/ENSMUSG00000027562/ENSMUSG00000015619/ENSMUSG00000029648/ENSMUSG00000002602/ENSMUSG00000038855/ENSMUSG00000025473/ENSMUSG00000026029/ENSMUSG00000052684/ENSMUSG00000021318/ENSMUSG00000020644/ENSMUSG00000044813/ENSMUSG00000032035/ENSMUSG00000034394/ENSMUSG00000040329/ENSMUSG00000028042/ENSMUSG00000037104/ENSMUSG00000022952/ENSMUSG0…
GO:0010631 epithelial cell migration 173 0.557864712231102 1.83252150741392 0.00116822429906542 0.0140702783982248 0.00944155158623138 2246 tags=41%	list=17%	signal=34% ENSMUSG00000040152/ENSMUSG00000051397/ENSMUSG00000039239/ENSMUSG00000029484/ENSMUSG00000031841/ENSMUSG00000024659/ENSMUSG00000015619/ENSMUSG00000021701/ENSMUSG00000025473/ENSMUSG00000041688/ENSMUSG00000013076/ENSMUSG00000052684/ENSMUSG00000022505/ENSMUSG00000022425/ENSMUSG00000001300/ENSMUSG00000033170/ENSMUSG00000001507/ENSMUSG00000001672/ENSMUSG00000115388/ENSMUSG00000027087/ENSMUSG0…
GO:0034762 regulation of transmembrane transport 231 0.539610138151452 1.83232867690339 0.00111482720178372 0.0140702783982248 0.00944155158623138 1889 tags=34%	list=15%	signal=30% ENSMUSG00000040152/ENSMUSG00000055980/ENSMUSG00000007655/ENSMUSG00000039239/ENSMUSG00000024907/ENSMUSG00000021367/ENSMUSG00000038894/ENSMUSG00000029484/ENSMUSG00000053819/ENSMUSG00000027562/ENSMUSG00000069833/ENSMUSG00000045658/ENSMUSG00000034855/ENSMUSG00000030800/ENSMUSG00000057329/ENSMUSG00000079037/ENSMUSG00000007041/ENSMUSG00000024381/ENSMUSG00000027030/ENSMUSG00000036667/ENSMUSG0…
GO:0038061 NIK/NF-kappaB signaling 55 0.63645743946529 1.83225760415248 0.00134228187919463 0.0140702783982248 0.00944155158623138 2542 tags=47%	list=20%	signal=38% ENSMUSG00000021367/ENSMUSG00000022892/ENSMUSG00000033170/ENSMUSG00000030890/ENSMUSG00000020122/ENSMUSG00000025225/ENSMUSG00000022475/ENSMUSG00000067377/ENSMUSG00000027995/ENSMUSG00000036712/ENSMUSG00000021591/ENSMUSG00000032000/ENSMUSG00000032041/ENSMUSG00000022500/ENSMUSG00000027189/ENSMUSG00000015305/ENSMUSG00000023348/ENSMUSG00000001729/ENSMUSG00000024927/ENSMUSG00000054808/ENSMUSG0…
GO:0061061 muscle structure development 383 0.522923872689988 1.83076762266619 0.00105374077976818 0.0140702783982248 0.00944155158623138 1760 tags=30%	list=14%	signal=27% ENSMUSG00000036856/ENSMUSG00000007655/ENSMUSG00000039239/ENSMUSG00000054889/ENSMUSG00000049382/ENSMUSG00000021367/ENSMUSG00000062327/ENSMUSG00000026768/ENSMUSG00000031972/ENSMUSG00000008136/ENSMUSG00000005124/ENSMUSG00000025219/ENSMUSG00000053819/ENSMUSG00000020911/ENSMUSG00000020427/ENSMUSG00000030562/ENSMUSG00000032366/ENSMUSG00000000058/ENSMUSG00000040998/ENSMUSG00000034855/ENSMUSG0…
GO:0072659 protein localization to plasma membrane 197 0.549399492209766 1.83076761524611 0.00114810562571757 0.0140702783982248 0.00944155158623138 2219 tags=41%	list=17%	signal=34% ENSMUSG00000023043/ENSMUSG00000040249/ENSMUSG00000053819/ENSMUSG00000034813/ENSMUSG00000021062/ENSMUSG00000045658/ENSMUSG00000032231/ENSMUSG00000031137/ENSMUSG00000024247/ENSMUSG00000079037/ENSMUSG00000022505/ENSMUSG00000050335/ENSMUSG00000041959/ENSMUSG00000029032/ENSMUSG00000001507/ENSMUSG00000032290/ENSMUSG00000031328/ENSMUSG00000020122/ENSMUSG00000068566/ENSMUSG00000026442/ENSMUSG0…
GO:0050817 coagulation 63 0.624341773153686 1.830190129452 0.00132450331125828 0.0140702783982248 0.00944155158623138 1408 tags=37%	list=11%	signal=33% ENSMUSG00000040152/ENSMUSG00000007655/ENSMUSG00000002602/ENSMUSG00000027712/ENSMUSG00000032231/ENSMUSG00000022297/ENSMUSG00000028128/ENSMUSG00000036894/ENSMUSG00000042228/ENSMUSG00000028583/ENSMUSG00000037411/ENSMUSG00000032020/ENSMUSG00000027523/ENSMUSG00000048376/ENSMUSG00000025856/ENSMUSG00000027611/ENSMUSG00000048970/ENSMUSG00000026249/ENSMUSG00000022912/ENSMUSG00000074811/ENSMUSG0…
GO:1990778 protein localization to cell periphery 238 0.538715598079449 1.83017933086659 0.00111731843575419 0.0140702783982248 0.00944155158623138 2219 tags=39%	list=17%	signal=33% ENSMUSG00000027375/ENSMUSG00000023043/ENSMUSG00000040249/ENSMUSG00000053819/ENSMUSG00000034813/ENSMUSG00000058571/ENSMUSG00000021062/ENSMUSG00000045658/ENSMUSG00000032231/ENSMUSG00000031137/ENSMUSG00000024247/ENSMUSG00000079037/ENSMUSG00000022505/ENSMUSG00000050335/ENSMUSG00000041959/ENSMUSG00000029032/ENSMUSG00000001507/ENSMUSG00000031119/ENSMUSG00000057706/ENSMUSG00000032290/ENSMUSG0…
GO:0045685 regulation of glial cell differentiation 48 0.64949159451869 1.82896235200632 0.00139470013947001 0.0140702783982248 0.00944155158623138 1340 tags=38%	list=10%	signal=34% ENSMUSG00000056758/ENSMUSG00000022892/ENSMUSG00000048616/ENSMUSG00000024381/ENSMUSG00000024985/ENSMUSG00000022425/ENSMUSG00000020644/ENSMUSG00000034394/ENSMUSG00000048078/ENSMUSG00000027315/ENSMUSG00000027995/ENSMUSG00000026249/ENSMUSG00000037855/ENSMUSG00000022528/ENSMUSG00000005103/ENSMUSG00000024561/ENSMUSG00000026341/ENSMUSG00000062078
GO:0032101 regulation of response to external stimulus 338 0.523781896353318 1.82887453341592 0.00106157112526539 0.0140702783982248 0.00944155158623138 1532 tags=29%	list=12%	signal=26% ENSMUSG00000036856/ENSMUSG00000040152/ENSMUSG00000007655/ENSMUSG00000032420/ENSMUSG00000005087/ENSMUSG00000014599/ENSMUSG00000021367/ENSMUSG00000031841/ENSMUSG00000024659/ENSMUSG00000033149/ENSMUSG00000000125/ENSMUSG00000015619/ENSMUSG00000041120/ENSMUSG00000028780/ENSMUSG00000027712/ENSMUSG00000022892/ENSMUSG00000025473/ENSMUSG00000021125/ENSMUSG00000039208/ENSMUSG00000034855/ENSMUSG0…
GO:0007599 hemostasis 63 0.623559692019813 1.82789754351078 0.00264900662251656 0.0198884447681917 0.0133457044654132 1408 tags=37%	list=11%	signal=33% ENSMUSG00000040152/ENSMUSG00000007655/ENSMUSG00000002602/ENSMUSG00000027712/ENSMUSG00000032231/ENSMUSG00000022297/ENSMUSG00000028128/ENSMUSG00000036894/ENSMUSG00000042228/ENSMUSG00000028583/ENSMUSG00000037411/ENSMUSG00000032020/ENSMUSG00000027523/ENSMUSG00000048376/ENSMUSG00000025856/ENSMUSG00000027611/ENSMUSG00000048970/ENSMUSG00000026249/ENSMUSG00000022912/ENSMUSG00000074811/ENSMUSG0…
GO:0042481 regulation of odontogenesis 14 0.80364214274414 1.82765694683459 0.00168067226890756 0.0142062874392717 0.00953281746888801 617 tags=43%	list=5%	signal=41% ENSMUSG00000014599/ENSMUSG00000021367/ENSMUSG00000025219/ENSMUSG00000048450/ENSMUSG00000033227/ENSMUSG00000021359
GO:0051056 regulation of small GTPase mediated signal transduction 163 0.558920170441452 1.82764554047572 0.00116959064327485 0.0140702783982248 0.00944155158623138 1883 tags=32%	list=15%	signal=28% ENSMUSG00000039239/ENSMUSG00000014599/ENSMUSG00000053819/ENSMUSG00000036913/ENSMUSG00000038855/ENSMUSG00000041688/ENSMUSG00000041351/ENSMUSG00000029032/ENSMUSG00000001507/ENSMUSG00000052609/ENSMUSG00000031785/ENSMUSG00000033542/ENSMUSG00000032875/ENSMUSG00000025555/ENSMUSG00000024451/ENSMUSG00000039031/ENSMUSG00000050271/ENSMUSG00000033446/ENSMUSG00000024013/ENSMUSG00000022263/ENSMUSG0…
GO:0033002 muscle cell proliferation 128 0.570580422146724 1.82751888122593 0.00119760479041916 0.0140702783982248 0.00944155158623138 1408 tags=31%	list=11%	signal=28% ENSMUSG00000040152/ENSMUSG00000007655/ENSMUSG00000039239/ENSMUSG00000021367/ENSMUSG00000031841/ENSMUSG00000001349/ENSMUSG00000005124/ENSMUSG00000053819/ENSMUSG00000020427/ENSMUSG00000048616/ENSMUSG00000052684/ENSMUSG00000039910/ENSMUSG00000024985/ENSMUSG00000022893/ENSMUSG00000038146/ENSMUSG00000020644/ENSMUSG00000030890/ENSMUSG00000020122/ENSMUSG00000050989/ENSMUSG00000037820/ENSMUSG0…
GO:0048514 blood vessel morphogenesis 348 0.523777455526024 1.82718727691743 0.00106382978723404 0.0140702783982248 0.00944155158623138 2284 tags=43%	list=18%	signal=37% ENSMUSG00000036856/ENSMUSG00000040152/ENSMUSG00000007655/ENSMUSG00000039239/ENSMUSG00000021367/ENSMUSG00000062327/ENSMUSG00000029484/ENSMUSG00000031841/ENSMUSG00000024659/ENSMUSG00000040249/ENSMUSG00000025219/ENSMUSG00000056758/ENSMUSG00000029648/ENSMUSG00000052821/ENSMUSG00000021701/ENSMUSG00000025473/ENSMUSG00000026029/ENSMUSG00000034855/ENSMUSG00000032231/ENSMUSG00000048616/ENSMUSG0…
GO:1905114 cell surface receptor signaling pathway involved in cell-cell signaling 305 0.525380494746416 1.82574641077016 0.00108459869848156 0.0140702783982248 0.00944155158623138 1434 tags=26%	list=11%	signal=24% ENSMUSG00000036856/ENSMUSG00000007655/ENSMUSG00000005087/ENSMUSG00000028173/ENSMUSG00000062327/ENSMUSG00000030782/ENSMUSG00000001506/ENSMUSG00000005124/ENSMUSG00000040249/ENSMUSG00000025219/ENSMUSG00000056758/ENSMUSG00000000125/ENSMUSG00000015619/ENSMUSG00000028926/ENSMUSG00000002602/ENSMUSG00000022892/ENSMUSG00000015133/ENSMUSG00000048616/ENSMUSG00000021959/ENSMUSG00000013076/ENSMUSG0…
GO:0002696 positive regulation of leukocyte activation 140 0.564624355084023 1.82564673739581 0.00118343195266272 0.0140702783982248 0.00944155158623138 1353 tags=29%	list=11%	signal=26% ENSMUSG00000040152/ENSMUSG00000007655/ENSMUSG00000038894/ENSMUSG00000024659/ENSMUSG00000023206/ENSMUSG00000015619/ENSMUSG00000002602/ENSMUSG00000022892/ENSMUSG00000038855/ENSMUSG00000025473/ENSMUSG00000057329/ENSMUSG00000037902/ENSMUSG00000024810/ENSMUSG00000036273/ENSMUSG00000001300/ENSMUSG00000021318/ENSMUSG00000068220/ENSMUSG00000031217/ENSMUSG00000044813/ENSMUSG00000040329/ENSMUSG0…
GO:0003272 endocardial cushion formation 14 0.802554309084019 1.82518297659315 0.00168067226890756 0.0142062874392717 0.00953281746888801 1833 tags=71%	list=14%	signal=61% ENSMUSG00000039239/ENSMUSG00000025219/ENSMUSG00000048450/ENSMUSG00000048616/ENSMUSG00000021469/ENSMUSG00000021796/ENSMUSG00000042821/ENSMUSG00000026814/ENSMUSG00000022883/ENSMUSG00000024515
GO:0060840 artery development 56 0.632326938293519 1.82508779551757 0.00133511348464619 0.0140702783982248 0.00944155158623138 1670 tags=39%	list=13%	signal=34% ENSMUSG00000039239/ENSMUSG00000040249/ENSMUSG00000025219/ENSMUSG00000048616/ENSMUSG00000001870/ENSMUSG00000039910/ENSMUSG00000001300/ENSMUSG00000021318/ENSMUSG00000038146/ENSMUSG00000007817/ENSMUSG00000039476/ENSMUSG00000027070/ENSMUSG00000021796/ENSMUSG00000019699/ENSMUSG00000022528/ENSMUSG00000001827/ENSMUSG00000026814/ENSMUSG00000029710/ENSMUSG00000035247/ENSMUSG00000033237/ENSMUSG0…
GO:0048711 positive regulation of astrocyte differentiation 10 0.868676174586976 1.82474856756226 0.00177619893428064 0.0147070492513718 0.00986884269508071 1325 tags=70%	list=10%	signal=63% ENSMUSG00000022892/ENSMUSG00000024381/ENSMUSG00000020644/ENSMUSG00000034394/ENSMUSG00000026249/ENSMUSG00000022528/ENSMUSG00000026341
GO:0001942 hair follicle development 63 0.622344038088185 1.82433398598162 0.00264900662251656 0.0198884447681917 0.0133457044654132 1833 tags=37%	list=14%	signal=31% ENSMUSG00000039239/ENSMUSG00000024907/ENSMUSG00000021765/ENSMUSG00000030800/ENSMUSG00000057329/ENSMUSG00000022297/ENSMUSG00000027356/ENSMUSG00000020122/ENSMUSG00000022952/ENSMUSG00000060548/ENSMUSG00000001420/ENSMUSG00000027523/ENSMUSG00000046186/ENSMUSG00000015647/ENSMUSG00000034854/ENSMUSG00000025856/ENSMUSG00000021469/ENSMUSG00000042821/ENSMUSG00000028403/ENSMUSG00000001761/ENSMUSG0…
GO:0003231 cardiac ventricle development 84 0.597064199467483 1.82363182309224 0.00126262626262626 0.0140702783982248 0.00944155158623138 1304 tags=30%	list=10%	signal=27% ENSMUSG00000039239/ENSMUSG00000054889/ENSMUSG00000015619/ENSMUSG00000028780/ENSMUSG00000032366/ENSMUSG00000028266/ENSMUSG00000048616/ENSMUSG00000001870/ENSMUSG00000028195/ENSMUSG00000039910/ENSMUSG00000037852/ENSMUSG00000020644/ENSMUSG00000028023/ENSMUSG00000050288/ENSMUSG00000019256/ENSMUSG00000023972/ENSMUSG00000063632/ENSMUSG00000027070/ENSMUSG00000042942/ENSMUSG00000021796/ENSMUSG0…
GO:2001258 negative regulation of cation channel activity 19 0.759890076142316 1.82320530076237 0.00159744408945687 0.0142062874392717 0.00953281746888801 1310 tags=53%	list=10%	signal=47% ENSMUSG00000007655/ENSMUSG00000022176/ENSMUSG00000031880/ENSMUSG00000033788/ENSMUSG00000017737/ENSMUSG00000069601/ENSMUSG00000034462/ENSMUSG00000003161/ENSMUSG00000035640/ENSMUSG00000025068
GO:0035329 hippo signaling 28 0.708086991061569 1.82309941219121 0.00153139356814701 0.0140702783982248 0.00944155158623138 1405 tags=43%	list=11%	signal=38% ENSMUSG00000002249/ENSMUSG00000021959/ENSMUSG00000041688/ENSMUSG00000013076/ENSMUSG00000032531/ENSMUSG00000063632/ENSMUSG00000027803/ENSMUSG00000055320/ENSMUSG00000022178/ENSMUSG00000021782/ENSMUSG00000031563/ENSMUSG00000025239
GO:0042698 ovulation cycle 27 0.709191088185401 1.82288733353794 0.00152439024390244 0.0140702783982248 0.00944155158623138 931 tags=48%	list=7%	signal=45% ENSMUSG00000024659/ENSMUSG00000002602/ENSMUSG00000022425/ENSMUSG00000056220/ENSMUSG00000022893/ENSMUSG00000048490/ENSMUSG00000020122/ENSMUSG00000022952/ENSMUSG00000005533/ENSMUSG00000062312/ENSMUSG00000048756/ENSMUSG00000020097/ENSMUSG00000027646
GO:0035107 appendage morphogenesis 97 0.588588657342109 1.82230075085889 0.00126903553299492 0.0140702783982248 0.00944155158623138 1387 tags=32%	list=11%	signal=29% ENSMUSG00000039239/ENSMUSG00000025219/ENSMUSG00000000125/ENSMUSG00000034687/ENSMUSG00000028780/ENSMUSG00000025921/ENSMUSG00000048450/ENSMUSG00000048616/ENSMUSG00000024247/ENSMUSG00000022297/ENSMUSG00000000126/ENSMUSG00000021318/ENSMUSG00000028023/ENSMUSG00000004085/ENSMUSG00000063632/ENSMUSG00000021464/ENSMUSG00000021359/ENSMUSG00000031565/ENSMUSG00000027523/ENSMUSG00000039476/ENSMUSG0…
GO:0035108 limb morphogenesis 97 0.588588657342109 1.82230075085889 0.00126903553299492 0.0140702783982248 0.00944155158623138 1387 tags=32%	list=11%	signal=29% ENSMUSG00000039239/ENSMUSG00000025219/ENSMUSG00000000125/ENSMUSG00000034687/ENSMUSG00000028780/ENSMUSG00000025921/ENSMUSG00000048450/ENSMUSG00000048616/ENSMUSG00000024247/ENSMUSG00000022297/ENSMUSG00000000126/ENSMUSG00000021318/ENSMUSG00000028023/ENSMUSG00000004085/ENSMUSG00000063632/ENSMUSG00000021464/ENSMUSG00000021359/ENSMUSG00000031565/ENSMUSG00000027523/ENSMUSG00000039476/ENSMUSG0…
GO:1901888 regulation of cell junction assembly 56 0.630930349964832 1.82105681698465 0.00133511348464619 0.0140702783982248 0.00944155158623138 1327 tags=38%	list=10%	signal=34% ENSMUSG00000036856/ENSMUSG00000007655/ENSMUSG00000048915/ENSMUSG00000033149/ENSMUSG00000022425/ENSMUSG00000041959/ENSMUSG00000069255/ENSMUSG00000020580/ENSMUSG00000032402/ENSMUSG00000017774/ENSMUSG00000050953/ENSMUSG00000027646/ENSMUSG00000024589/ENSMUSG00000000957/ENSMUSG00000037736/ENSMUSG00000041845/ENSMUSG00000030536/ENSMUSG00000026383/ENSMUSG00000042821/ENSMUSG00000017009/ENSMUSG0…
GO:0010817 regulation of hormone levels 224 0.539728828756608 1.82086797658844 0.00113378684807256 0.0140702783982248 0.00944155158623138 1573 tags=27%	list=12%	signal=24% ENSMUSG00000036856/ENSMUSG00000055980/ENSMUSG00000024907/ENSMUSG00000021367/ENSMUSG00000038894/ENSMUSG00000048915/ENSMUSG00000024659/ENSMUSG00000055737/ENSMUSG00000033965/ENSMUSG00000056758/ENSMUSG00000015619/ENSMUSG00000020427/ENSMUSG00000025921/ENSMUSG00000027712/ENSMUSG00000037428/ENSMUSG00000030905/ENSMUSG00000067786/ENSMUSG00000024985/ENSMUSG00000066026/ENSMUSG00000037852/ENSMUSG0…
GO:0032944 regulation of mononuclear cell proliferation 98 0.585665595640683 1.8199150432631 0.00126262626262626 0.0140702783982248 0.00944155158623138 1259 tags=35%	list=10%	signal=32% ENSMUSG00000005087/ENSMUSG00000024907/ENSMUSG00000014599/ENSMUSG00000038894/ENSMUSG00000024659/ENSMUSG00000021125/ENSMUSG00000057329/ENSMUSG00000079037/ENSMUSG00000053965/ENSMUSG00000050335/ENSMUSG00000031217/ENSMUSG00000042228/ENSMUSG00000040329/ENSMUSG00000028042/ENSMUSG00000019256/ENSMUSG00000063632/ENSMUSG00000022488/ENSMUSG00000025383/ENSMUSG00000022885/ENSMUSG00000031642/ENSMUSG0…
GO:0052548 regulation of endopeptidase activity 189 0.54864728404989 1.81846530800196 0.00115340253748558 0.0140702783982248 0.00944155158623138 1702 tags=31%	list=13%	signal=27% ENSMUSG00000026315/ENSMUSG00000040152/ENSMUSG00000026420/ENSMUSG00000005087/ENSMUSG00000026879/ENSMUSG00000047281/ENSMUSG00000019851/ENSMUSG00000026029/ENSMUSG00000024521/ENSMUSG00000032060/ENSMUSG00000028195/ENSMUSG00000024381/ENSMUSG00000041607/ENSMUSG00000000126/ENSMUSG00000045827/ENSMUSG00000028128/ENSMUSG00000046223/ENSMUSG00000042228/ENSMUSG00000021403/ENSMUSG00000019997/ENSMUSG0…
GO:0051493 regulation of cytoskeleton organization 383 0.519378018125161 1.81835351026667 0.00105374077976818 0.0140702783982248 0.00944155158623138 1979 tags=30%	list=15%	signal=26% ENSMUSG00000036856/ENSMUSG00000051397/ENSMUSG00000007655/ENSMUSG00000039239/ENSMUSG00000021367/ENSMUSG00000039376/ENSMUSG00000048915/ENSMUSG00000022044/ENSMUSG00000040249/ENSMUSG00000033149/ENSMUSG00000026879/ENSMUSG00000030562/ENSMUSG00000032366/ENSMUSG00000021701/ENSMUSG00000031137/ENSMUSG00000018924/ENSMUSG00000022091/ENSMUSG00000063531/ENSMUSG00000024381/ENSMUSG00000048096/ENSMUSG0…
GO:0090066 regulation of anatomical structure size 310 0.523833165025544 1.8182275972321 0.00108695652173913 0.0140702783982248 0.00944155158623138 1711 tags=30%	list=13%	signal=27% ENSMUSG00000007655/ENSMUSG00000027335/ENSMUSG00000021367/ENSMUSG00000048915/ENSMUSG00000000125/ENSMUSG00000022055/ENSMUSG00000022054/ENSMUSG00000026879/ENSMUSG00000052821/ENSMUSG00000028780/ENSMUSG00000035783/ENSMUSG00000032366/ENSMUSG00000031137/ENSMUSG00000019647/ENSMUSG00000018924/ENSMUSG00000063531/ENSMUSG00000023905/ENSMUSG00000024381/ENSMUSG00000048096/ENSMUSG00000053965/ENSMUSG0…
GO:1903959 regulation of anion transmembrane transport 20 0.751773824905146 1.81814113515374 0.0015600624024961 0.0141049544420801 0.00946482018459172 330 tags=25%	list=3%	signal=24% ENSMUSG00000040152/ENSMUSG00000038894/ENSMUSG00000079037/ENSMUSG00000027030/ENSMUSG00000036667
GO:0032943 mononuclear cell proliferation 129 0.566649836741238 1.81785395316071 0.001194743130227 0.0140702783982248 0.00944155158623138 1339 tags=31%	list=10%	signal=28% ENSMUSG00000036856/ENSMUSG00000005087/ENSMUSG00000024907/ENSMUSG00000014599/ENSMUSG00000038894/ENSMUSG00000024659/ENSMUSG00000021125/ENSMUSG00000057329/ENSMUSG00000079037/ENSMUSG00000053965/ENSMUSG00000050335/ENSMUSG00000038910/ENSMUSG00000031217/ENSMUSG00000042228/ENSMUSG00000044813/ENSMUSG00000040329/ENSMUSG00000028042/ENSMUSG00000019256/ENSMUSG00000063632/ENSMUSG00000022488/ENSMUSG0…
GO:0034765 regulation of ion transmembrane transport 173 0.553349616490594 1.81768993647726 0.00116822429906542 0.0140702783982248 0.00944155158623138 1889 tags=35%	list=15%	signal=30% ENSMUSG00000040152/ENSMUSG00000007655/ENSMUSG00000039239/ENSMUSG00000024907/ENSMUSG00000038894/ENSMUSG00000029484/ENSMUSG00000053819/ENSMUSG00000069833/ENSMUSG00000034855/ENSMUSG00000030800/ENSMUSG00000079037/ENSMUSG00000007041/ENSMUSG00000024381/ENSMUSG00000027030/ENSMUSG00000036667/ENSMUSG00000026824/ENSMUSG00000043673/ENSMUSG00000022176/ENSMUSG00000042228/ENSMUSG00000031328/ENSMUSG0…
GO:2000106 regulation of leukocyte apoptotic process 53 0.63525096781445 1.81739786603878 0.00135869565217391 0.0140702783982248 0.00944155158623138 847 tags=26%	list=7%	signal=25% ENSMUSG00000005087/ENSMUSG00000039239/ENSMUSG00000038894/ENSMUSG00000024659/ENSMUSG00000002602/ENSMUSG00000038855/ENSMUSG00000025473/ENSMUSG00000021125/ENSMUSG00000026029/ENSMUSG00000050335/ENSMUSG00000045827/ENSMUSG00000042228/ENSMUSG00000022885/ENSMUSG00000047139
GO:0070371 ERK1 and ERK2 cascade 176 0.552379412902929 1.81736328582831 0.00116414435389988 0.0140702783982248 0.00944155158623138 1303 tags=31%	list=10%	signal=28% ENSMUSG00000007655/ENSMUSG00000005087/ENSMUSG00000022598/ENSMUSG00000026166/ENSMUSG00000025219/ENSMUSG00000053819/ENSMUSG00000029648/ENSMUSG00000035783/ENSMUSG00000030562/ENSMUSG00000002602/ENSMUSG00000040998/ENSMUSG00000022892/ENSMUSG00000019647/ENSMUSG00000018924/ENSMUSG00000037902/ENSMUSG00000028195/ENSMUSG00000037060/ENSMUSG00000052684/ENSMUSG00000018166/ENSMUSG00000070056/ENSMUSG0…
GO:0097284 hepatocyte apoptotic process 12 0.820259335069709 1.81663005023026 0.00168918918918919 0.0142062874392717 0.00953281746888801 636 tags=42%	list=5%	signal=40% ENSMUSG00000049382/ENSMUSG00000023043/ENSMUSG00000026879/ENSMUSG00000026029/ENSMUSG00000005533
GO:0003279 cardiac septum development 81 0.598642324955303 1.81515217363419 0.00127877237851662 0.0140702783982248 0.00944155158623138 1670 tags=35%	list=13%	signal=30% ENSMUSG00000039239/ENSMUSG00000040249/ENSMUSG00000025219/ENSMUSG00000015619/ENSMUSG00000028780/ENSMUSG00000028266/ENSMUSG00000048616/ENSMUSG00000001870/ENSMUSG00000030770/ENSMUSG00000028195/ENSMUSG00000039910/ENSMUSG00000066026/ENSMUSG00000020644/ENSMUSG00000028023/ENSMUSG00000050288/ENSMUSG00000023972/ENSMUSG00000063632/ENSMUSG00000027070/ENSMUSG00000021469/ENSMUSG00000027878/ENSMUSG0…
GO:1902624 positive regulation of neutrophil migration 11 0.83934879722509 1.81500914782972 0.00172413793103448 0.0143499493776428 0.00962921866037257 985 tags=64%	list=8%	signal=59% ENSMUSG00000021367/ENSMUSG00000025473/ENSMUSG00000022488/ENSMUSG00000025383/ENSMUSG00000033788/ENSMUSG00000035873/ENSMUSG00000032041
GO:0042391 regulation of membrane potential 179 0.551662486440334 1.8144287659285 0.00117096018735363 0.0140702783982248 0.00944155158623138 1571 tags=33%	list=12%	signal=29% ENSMUSG00000007655/ENSMUSG00000054889/ENSMUSG00000021367/ENSMUSG00000041482/ENSMUSG00000055078/ENSMUSG00000053819/ENSMUSG00000024331/ENSMUSG00000022892/ENSMUSG00000045658/ENSMUSG00000024521/ENSMUSG00000031137/ENSMUSG00000057329/ENSMUSG00000007041/ENSMUSG00000041189/ENSMUSG00000024381/ENSMUSG00000052684/ENSMUSG00000036273/ENSMUSG00000018217/ENSMUSG00000044393/ENSMUSG00000033998/ENSMUSG0…
GO:0070661 leukocyte proliferation 136 0.563612615204929 1.81373484848396 0.00118906064209275 0.0140702783982248 0.00944155158623138 1339 tags=31%	list=10%	signal=28% ENSMUSG00000036856/ENSMUSG00000005087/ENSMUSG00000024907/ENSMUSG00000014599/ENSMUSG00000038894/ENSMUSG00000024659/ENSMUSG00000021125/ENSMUSG00000057329/ENSMUSG00000079037/ENSMUSG00000024810/ENSMUSG00000053965/ENSMUSG00000050335/ENSMUSG00000038910/ENSMUSG00000022037/ENSMUSG00000031217/ENSMUSG00000042228/ENSMUSG00000044813/ENSMUSG00000040329/ENSMUSG00000028042/ENSMUSG00000019256/ENSMUSG0…
GO:0045687 positive regulation of glial cell differentiation 29 0.698492929332845 1.81231735031703 0.00305343511450382 0.0215439294535782 0.0144565811385616 1940 tags=52%	list=15%	signal=44% ENSMUSG00000022892/ENSMUSG00000024381/ENSMUSG00000022425/ENSMUSG00000020644/ENSMUSG00000034394/ENSMUSG00000048078/ENSMUSG00000027315/ENSMUSG00000027995/ENSMUSG00000026249/ENSMUSG00000037855/ENSMUSG00000022528/ENSMUSG00000026341/ENSMUSG00000062078/ENSMUSG00000024927/ENSMUSG00000039952
GO:0050731 positive regulation of peptidyl-tyrosine phosphorylation 83 0.594710025177809 1.81224701655212 0.00127226463104326 0.0140702783982248 0.00944155158623138 1619 tags=34%	list=13%	signal=30% ENSMUSG00000026420/ENSMUSG00000005087/ENSMUSG00000048915/ENSMUSG00000055737/ENSMUSG00000030562/ENSMUSG00000000058/ENSMUSG00000015133/ENSMUSG00000079037/ENSMUSG00000022425/ENSMUSG00000000555/ENSMUSG00000018166/ENSMUSG00000042228/ENSMUSG00000034394/ENSMUSG00000025383/ENSMUSG00000059456/ENSMUSG00000041936/ENSMUSG00000047139/ENSMUSG00000037706/ENSMUSG00000025809/ENSMUSG00000027646/ENSMUSG0…
GO:1904738 vascular associated smooth muscle cell migration 13 0.80597685430966 1.81208299059133 0.0016750418760469 0.0142062874392717 0.00953281746888801 1710 tags=69%	list=13%	signal=60% ENSMUSG00000022893/ENSMUSG00000030774/ENSMUSG00000030536/ENSMUSG00000020184/ENSMUSG00000028556/ENSMUSG00000042121/ENSMUSG00000000489/ENSMUSG00000001761/ENSMUSG00000044447
GO:1904752 regulation of vascular associated smooth muscle cell migration 13 0.80597685430966 1.81208299059133 0.0016750418760469 0.0142062874392717 0.00953281746888801 1710 tags=69%	list=13%	signal=60% ENSMUSG00000022893/ENSMUSG00000030774/ENSMUSG00000030536/ENSMUSG00000020184/ENSMUSG00000028556/ENSMUSG00000042121/ENSMUSG00000000489/ENSMUSG00000001761/ENSMUSG00000044447
GO:0043269 regulation of ion transport 271 0.525854950931264 1.81041746540325 0.00109769484083425 0.0140702783982248 0.00944155158623138 1524 tags=30%	list=12%	signal=27% ENSMUSG00000040152/ENSMUSG00000007655/ENSMUSG00000039239/ENSMUSG00000024907/ENSMUSG00000021367/ENSMUSG00000038894/ENSMUSG00000029484/ENSMUSG00000053819/ENSMUSG00000027562/ENSMUSG00000069833/ENSMUSG00000021125/ENSMUSG00000034855/ENSMUSG00000032231/ENSMUSG00000030800/ENSMUSG00000057329/ENSMUSG00000079037/ENSMUSG00000007041/ENSMUSG00000027220/ENSMUSG00000024381/ENSMUSG00000027030/ENSMUSG0…
GO:0061337 cardiac conduction 24 0.716856808430316 1.81023003834986 0.0015220700152207 0.0140702783982248 0.00944155158623138 1206 tags=50%	list=9%	signal=45% ENSMUSG00000007655/ENSMUSG00000054889/ENSMUSG00000024331/ENSMUSG00000024381/ENSMUSG00000044393/ENSMUSG00000031328/ENSMUSG00000032826/ENSMUSG00000022865/ENSMUSG00000040118/ENSMUSG00000050953/ENSMUSG00000049281/ENSMUSG00000003161
GO:0050678 regulation of epithelial cell proliferation 199 0.542312466204254 1.80998497735649 0.00114942528735632 0.0140702783982248 0.00944155158623138 1271 tags=29%	list=10%	signal=27% ENSMUSG00000040152/ENSMUSG00000051397/ENSMUSG00000007655/ENSMUSG00000039239/ENSMUSG00000031841/ENSMUSG00000056758/ENSMUSG00000015619/ENSMUSG00000047281/ENSMUSG00000029648/ENSMUSG00000000058/ENSMUSG00000048616/ENSMUSG00000041351/ENSMUSG00000052684/ENSMUSG00000024985/ENSMUSG00000073802/ENSMUSG00000001300/ENSMUSG00000028128/ENSMUSG00000001672/ENSMUSG00000115388/ENSMUSG00000028967/ENSMUSG0…
GO:1903170 negative regulation of calcium ion transmembrane transport 19 0.754133853146175 1.80939438704152 0.00159744408945687 0.0142062874392717 0.00953281746888801 1310 tags=53%	list=10%	signal=47% ENSMUSG00000039239/ENSMUSG00000024381/ENSMUSG00000022176/ENSMUSG00000031880/ENSMUSG00000033788/ENSMUSG00000019787/ENSMUSG00000034462/ENSMUSG00000003161/ENSMUSG00000035640/ENSMUSG00000025068
GO:0043491 protein kinase B signaling 103 0.580922941622101 1.80937089864978 0.00126582278481013 0.0140702783982248 0.00944155158623138 1940 tags=35%	list=15%	signal=30% ENSMUSG00000040152/ENSMUSG00000055980/ENSMUSG00000015619/ENSMUSG00000030562/ENSMUSG00000002602/ENSMUSG00000025473/ENSMUSG00000037060/ENSMUSG00000024985/ENSMUSG00000028128/ENSMUSG00000070056/ENSMUSG00000030890/ENSMUSG00000020122/ENSMUSG00000041420/ENSMUSG00000005533/ENSMUSG00000041801/ENSMUSG00000005534/ENSMUSG00000028145/ENSMUSG00000025856/ENSMUSG00000025809/ENSMUSG00000027646/ENSMUSG0…
GO:0008543 fibroblast growth factor receptor signaling pathway 42 0.658108083690905 1.80780496730386 0.00141242937853107 0.0140702783982248 0.00944155158623138 1428 tags=36%	list=11%	signal=32% ENSMUSG00000036856/ENSMUSG00000040152/ENSMUSG00000029337/ENSMUSG00000025219/ENSMUSG00000015619/ENSMUSG00000048616/ENSMUSG00000024985/ENSMUSG00000048373/ENSMUSG00000019997/ENSMUSG00000031565/ENSMUSG00000034220/ENSMUSG00000030536/ENSMUSG00000016918/ENSMUSG00000000489/ENSMUSG00000023266
GO:0048710 regulation of astrocyte differentiation 22 0.731036741168723 1.80772064329381 0.00153846153846154 0.0140702783982248 0.00944155158623138 1325 tags=45%	list=10%	signal=41% ENSMUSG00000056758/ENSMUSG00000022892/ENSMUSG00000048616/ENSMUSG00000024381/ENSMUSG00000020644/ENSMUSG00000034394/ENSMUSG00000026249/ENSMUSG00000022528/ENSMUSG00000024561/ENSMUSG00000026341
GO:1901380 negative regulation of potassium ion transmembrane transport 10 0.860506439707589 1.80758715292393 0.00177619893428064 0.0147070492513718 0.00986884269508071 1077 tags=60%	list=8%	signal=55% ENSMUSG00000007655/ENSMUSG00000024381/ENSMUSG00000027030/ENSMUSG00000041936/ENSMUSG00000024589/ENSMUSG00000069601
GO:0006954 inflammatory response 242 0.531717993324523 1.80752192694444 0.00112233445566779 0.0140702783982248 0.00944155158623138 1300 tags=27%	list=10%	signal=25% ENSMUSG00000040152/ENSMUSG00000032420/ENSMUSG00000005087/ENSMUSG00000024907/ENSMUSG00000014599/ENSMUSG00000026166/ENSMUSG00000024659/ENSMUSG00000040249/ENSMUSG00000015619/ENSMUSG00000052821/ENSMUSG00000060183/ENSMUSG00000002602/ENSMUSG00000022892/ENSMUSG00000025473/ENSMUSG00000039208/ENSMUSG00000034855/ENSMUSG00000060508/ENSMUSG00000037902/ENSMUSG00000038576/ENSMUSG00000052684/ENSMUSG0…
GO:0022409 positive regulation of cell-cell adhesion 111 0.573783604889888 1.8072469942076 0.00124069478908189 0.0140702783982248 0.00944155158623138 1588 tags=36%	list=12%	signal=32% ENSMUSG00000007655/ENSMUSG00000005087/ENSMUSG00000024659/ENSMUSG00000015619/ENSMUSG00000038855/ENSMUSG00000025473/ENSMUSG00000018924/ENSMUSG00000037902/ENSMUSG00000041351/ENSMUSG00000039910/ENSMUSG00000001300/ENSMUSG00000021318/ENSMUSG00000068220/ENSMUSG00000057706/ENSMUSG00000031217/ENSMUSG00000028583/ENSMUSG00000044813/ENSMUSG00000032035/ENSMUSG00000040329/ENSMUSG00000028042/ENSMUSG0…
GO:0030278 regulation of ossification 111 0.573602637096854 1.8066769997058 0.00124069478908189 0.0140702783982248 0.00944155158623138 1453 tags=36%	list=11%	signal=32% ENSMUSG00000036856/ENSMUSG00000014599/ENSMUSG00000040998/ENSMUSG00000048616/ENSMUSG00000057329/ENSMUSG00000024247/ENSMUSG00000007041/ENSMUSG00000028195/ENSMUSG00000051159/ENSMUSG00000066026/ENSMUSG00000021318/ENSMUSG00000021493/ENSMUSG00000020644/ENSMUSG00000022382/ENSMUSG00000030890/ENSMUSG00000063632/ENSMUSG00000021359/ENSMUSG00000031565/ENSMUSG00000022475/ENSMUSG00000059456/ENSMUSG0…
GO:0006937 regulation of muscle contraction 59 0.624507944352856 1.80618105689229 0.00134408602150538 0.0140702783982248 0.00944155158623138 1217 tags=39%	list=9%	signal=35% ENSMUSG00000007655/ENSMUSG00000054889/ENSMUSG00000021367/ENSMUSG00000029761/ENSMUSG00000024331/ENSMUSG00000040998/ENSMUSG00000021125/ENSMUSG00000031137/ENSMUSG00000024381/ENSMUSG00000053965/ENSMUSG00000044393/ENSMUSG00000031328/ENSMUSG00000019997/ENSMUSG00000032826/ENSMUSG00000034675/ENSMUSG00000048376/ENSMUSG00000041936/ENSMUSG00000035873/ENSMUSG00000020439/ENSMUSG00000050730/ENSMUSG0…
GO:0007265 Ras protein signal transduction 278 0.522570325446433 1.80597520195949 0.00109289617486339 0.0140702783982248 0.00944155158623138 2245 tags=35%	list=17%	signal=30% ENSMUSG00000039239/ENSMUSG00000014599/ENSMUSG00000031841/ENSMUSG00000053819/ENSMUSG00000036913/ENSMUSG00000021701/ENSMUSG00000038855/ENSMUSG00000021062/ENSMUSG00000019832/ENSMUSG00000052684/ENSMUSG00000021589/ENSMUSG00000029032/ENSMUSG00000001507/ENSMUSG00000020121/ENSMUSG00000052609/ENSMUSG00000031785/ENSMUSG00000063838/ENSMUSG00000033542/ENSMUSG00000028841/ENSMUSG00000036894/ENSMUSG0…
GO:0050673 epithelial cell proliferation 238 0.53153134338568 1.80577225133317 0.00111731843575419 0.0140702783982248 0.00944155158623138 1271 tags=27%	list=10%	signal=25% ENSMUSG00000040152/ENSMUSG00000051397/ENSMUSG00000007655/ENSMUSG00000039239/ENSMUSG00000031841/ENSMUSG00000056758/ENSMUSG00000015619/ENSMUSG00000047281/ENSMUSG00000029648/ENSMUSG00000020427/ENSMUSG00000000058/ENSMUSG00000048616/ENSMUSG00000021765/ENSMUSG00000041351/ENSMUSG00000052684/ENSMUSG00000024985/ENSMUSG00000073802/ENSMUSG00000001300/ENSMUSG00000028128/ENSMUSG00000020644/ENSMUSG0…
GO:0008347 glial cell migration 37 0.666642598921303 1.80549934269343 0.0028735632183908 0.0208510463383027 0.0139916371274376 1492 tags=32%	list=12%	signal=29% ENSMUSG00000020467/ENSMUSG00000039239/ENSMUSG00000014599/ENSMUSG00000018217/ENSMUSG00000021318/ENSMUSG00000031785/ENSMUSG00000021614/ENSMUSG00000041736/ENSMUSG00000015714/ENSMUSG00000028613/ENSMUSG00000033585/ENSMUSG00000042524
GO:0048705 skeletal system morphogenesis 120 0.56735011597925 1.80393367963168 0.00121654501216545 0.0140702783982248 0.00944155158623138 1400 tags=36%	list=11%	signal=32% ENSMUSG00000040152/ENSMUSG00000039239/ENSMUSG00000062327/ENSMUSG00000001506/ENSMUSG00000025921/ENSMUSG00000075304/ENSMUSG00000032231/ENSMUSG00000048450/ENSMUSG00000048616/ENSMUSG00000039910/ENSMUSG00000066026/ENSMUSG00000000126/ENSMUSG00000025650/ENSMUSG00000021318/ENSMUSG00000010051/ENSMUSG00000019997/ENSMUSG00000002881/ENSMUSG00000063632/ENSMUSG00000021464/ENSMUSG00000021359/ENSMUSG0…
GO:0022612 gland morphogenesis 86 0.5904191767559 1.80227788041113 0.00127226463104326 0.0140702783982248 0.00944155158623138 1434 tags=37%	list=11%	signal=33% ENSMUSG00000036856/ENSMUSG00000007655/ENSMUSG00000005087/ENSMUSG00000014599/ENSMUSG00000025219/ENSMUSG00000028780/ENSMUSG00000048616/ENSMUSG00000057329/ENSMUSG00000021318/ENSMUSG00000029838/ENSMUSG00000003534/ENSMUSG00000020122/ENSMUSG00000037820/ENSMUSG00000009376/ENSMUSG00000031565/ENSMUSG00000005533/ENSMUSG00000084128/ENSMUSG00000040728/ENSMUSG00000031207/ENSMUSG00000015647/ENSMUSG0…
GO:1901222 regulation of NIK/NF-kappaB signaling 51 0.633097554352122 1.80162122682252 0.00136798905608755 0.0140702783982248 0.00944155158623138 2542 tags=47%	list=20%	signal=38% ENSMUSG00000021367/ENSMUSG00000022892/ENSMUSG00000033170/ENSMUSG00000030890/ENSMUSG00000020122/ENSMUSG00000022475/ENSMUSG00000067377/ENSMUSG00000027995/ENSMUSG00000036712/ENSMUSG00000021591/ENSMUSG00000032000/ENSMUSG00000032041/ENSMUSG00000022500/ENSMUSG00000027189/ENSMUSG00000015305/ENSMUSG00000023348/ENSMUSG00000024927/ENSMUSG00000054808/ENSMUSG00000017386/ENSMUSG00000004221/ENSMUSG0…
GO:0097205 renal filtration 11 0.833085972813705 1.80146640655757 0.00172413793103448 0.0143499493776428 0.00962921866037257 1408 tags=64%	list=11%	signal=57% ENSMUSG00000022505/ENSMUSG00000001507/ENSMUSG00000032220/ENSMUSG00000048376/ENSMUSG00000050953/ENSMUSG00000016918/ENSMUSG00000000489
GO:0090398 cellular senescence 50 0.634586690518238 1.8011644956445 0.00136986301369863 0.0140702783982248 0.00944155158623138 1653 tags=28%	list=13%	signal=25% ENSMUSG00000007655/ENSMUSG00000056758/ENSMUSG00000021701/ENSMUSG00000021125/ENSMUSG00000020032/ENSMUSG00000020644/ENSMUSG00000023067/ENSMUSG00000035873/ENSMUSG00000021796/ENSMUSG00000019699/ENSMUSG00000040274/ENSMUSG00000021948/ENSMUSG00000021327/ENSMUSG00000059586
GO:0048009 insulin-like growth factor receptor signaling pathway 17 0.76586178512418 1.80095671543356 0.00327868852459016 0.0228654124457308 0.0153433333041983 1721 tags=53%	list=13%	signal=46% ENSMUSG00000055980/ENSMUSG00000055737/ENSMUSG00000020427/ENSMUSG00000005533/ENSMUSG00000032737/ENSMUSG00000041417/ENSMUSG00000032253/ENSMUSG00000001729/ENSMUSG00000020176
GO:0120033 negative regulation of plasma membrane bounded cell projection assembly 19 0.750534004498592 1.80075726524946 0.00479233226837061 0.0288317717868639 0.019346927825001 1790 tags=37%	list=14%	signal=32% ENSMUSG00000051397/ENSMUSG00000041351/ENSMUSG00000032702/ENSMUSG00000026341/ENSMUSG00000021948/ENSMUSG00000028745/ENSMUSG00000032479
GO:0048704 embryonic skeletal system morphogenesis 44 0.648640202649644 1.80074692861611 0.00279329608938547 0.0205196552663851 0.0137692644200773 1305 tags=45%	list=10%	signal=41% ENSMUSG00000039239/ENSMUSG00000025921/ENSMUSG00000048616/ENSMUSG00000000126/ENSMUSG00000021318/ENSMUSG00000010051/ENSMUSG00000063632/ENSMUSG00000021359/ENSMUSG00000027523/ENSMUSG00000032402/ENSMUSG00000039476/ENSMUSG00000022483/ENSMUSG00000028763/ENSMUSG00000037171/ENSMUSG00000032717/ENSMUSG00000000957/ENSMUSG00000052310/ENSMUSG00000022770/ENSMUSG00000022286/ENSMUSG00000045039
GO:1901342 regulation of vasculature development 175 0.54740450948921 1.79947165027752 0.00116686114352392 0.0140702783982248 0.00944155158623138 2083 tags=42%	list=16%	signal=35% ENSMUSG00000036856/ENSMUSG00000040152/ENSMUSG00000039239/ENSMUSG00000029484/ENSMUSG00000024659/ENSMUSG00000056758/ENSMUSG00000029648/ENSMUSG00000052821/ENSMUSG00000021701/ENSMUSG00000034855/ENSMUSG00000019647/ENSMUSG00000063531/ENSMUSG00000041688/ENSMUSG00000023905/ENSMUSG00000022505/ENSMUSG00000073599/ENSMUSG00000050335/ENSMUSG00000022425/ENSMUSG00000001300/ENSMUSG00000033170/ENSMUSG0…
GO:0006029 proteoglycan metabolic process 30 0.688082901522475 1.79825860612633 0.00303490136570561 0.0215076318843167 0.0144322244511573 2623 tags=63%	list=20%	signal=51% ENSMUSG00000037347/ENSMUSG00000024985/ENSMUSG00000062184/ENSMUSG00000074916/ENSMUSG00000022483/ENSMUSG00000038702/ENSMUSG00000034220/ENSMUSG00000071649/ENSMUSG00000039497/ENSMUSG00000016918/ENSMUSG00000028521/ENSMUSG00000066324/ENSMUSG00000032640/ENSMUSG00000036599/ENSMUSG00000045216/ENSMUSG00000040151/ENSMUSG00000021504/ENSMUSG00000006800/ENSMUSG00000061731
GO:0086005 ventricular cardiac muscle cell action potential 13 0.799536511911614 1.79760312699391 0.0016750418760469 0.0142062874392717 0.00953281746888801 1205 tags=62%	list=9%	signal=56% ENSMUSG00000007655/ENSMUSG00000054889/ENSMUSG00000024331/ENSMUSG00000024381/ENSMUSG00000044393/ENSMUSG00000024589/ENSMUSG00000049281/ENSMUSG00000022770
GO:1904707 positive regulation of vascular smooth muscle cell proliferation 21 0.737603158187445 1.79732350091826 0.00154798761609907 0.0140702783982248 0.00944155158623138 2105 tags=62%	list=16%	signal=52% ENSMUSG00000021367/ENSMUSG00000052684/ENSMUSG00000022893/ENSMUSG00000003154/ENSMUSG00000031740/ENSMUSG00000017737/ENSMUSG00000021796/ENSMUSG00000030774/ENSMUSG00000020184/ENSMUSG00000000489/ENSMUSG00000001419/ENSMUSG00000037295/ENSMUSG00000000001
GO:0007264 small GTPase mediated signal transduction 324 0.516260403720354 1.79711569466435 0.00106723585912487 0.0140702783982248 0.00944155158623138 1883 tags=32%	list=15%	signal=28% ENSMUSG00000039239/ENSMUSG00000014599/ENSMUSG00000031841/ENSMUSG00000053819/ENSMUSG00000036913/ENSMUSG00000021701/ENSMUSG00000038855/ENSMUSG00000021062/ENSMUSG00000041688/ENSMUSG00000041351/ENSMUSG00000031093/ENSMUSG00000019832/ENSMUSG00000052684/ENSMUSG00000021589/ENSMUSG00000029032/ENSMUSG00000001507/ENSMUSG00000020121/ENSMUSG00000052609/ENSMUSG00000031785/ENSMUSG00000063838/ENSMUSG0…
GO:0050865 regulation of cell activation 257 0.525745680474389 1.79662428734812 0.00112233445566779 0.0140702783982248 0.00944155158623138 1540 tags=30%	list=12%	signal=27% ENSMUSG00000040152/ENSMUSG00000007655/ENSMUSG00000005087/ENSMUSG00000024907/ENSMUSG00000038894/ENSMUSG00000024659/ENSMUSG00000023206/ENSMUSG00000015619/ENSMUSG00000026879/ENSMUSG00000035783/ENSMUSG00000002602/ENSMUSG00000022892/ENSMUSG00000028266/ENSMUSG00000038855/ENSMUSG00000025473/ENSMUSG00000021125/ENSMUSG00000057329/ENSMUSG00000079037/ENSMUSG00000037902/ENSMUSG00000024810/ENSMUSG0…
GO:0048738 cardiac muscle tissue development 140 0.555559615650868 1.79633696387564 0.00118343195266272 0.0140702783982248 0.00944155158623138 2332 tags=39%	list=18%	signal=33% ENSMUSG00000039239/ENSMUSG00000054889/ENSMUSG00000021367/ENSMUSG00000062327/ENSMUSG00000008136/ENSMUSG00000005124/ENSMUSG00000025219/ENSMUSG00000053819/ENSMUSG00000030562/ENSMUSG00000032366/ENSMUSG00000026029/ENSMUSG00000048616/ENSMUSG00000039910/ENSMUSG00000024803/ENSMUSG00000001300/ENSMUSG00000026207/ENSMUSG00000044393/ENSMUSG00000020644/ENSMUSG00000018166/ENSMUSG00000028023/ENSMUSG0…
GO:0060325 face morphogenesis 26 0.706014567539464 1.7960284143208 0.00153609831029186 0.0140702783982248 0.00944155158623138 1735 tags=42%	list=13%	signal=37% ENSMUSG00000039239/ENSMUSG00000001506/ENSMUSG00000048450/ENSMUSG00000048616/ENSMUSG00000024985/ENSMUSG00000021359/ENSMUSG00000020097/ENSMUSG00000031740/ENSMUSG00000038387/ENSMUSG00000040268/ENSMUSG00000032515
GO:0090218 positive regulation of lipid kinase activity 16 0.772745376298313 1.79595996140943 0.00163934426229508 0.0142062874392717 0.00953281746888801 1408 tags=50%	list=11%	signal=45% ENSMUSG00000055980/ENSMUSG00000029648/ENSMUSG00000042228/ENSMUSG00000059456/ENSMUSG00000037706/ENSMUSG00000027646/ENSMUSG00000037062/ENSMUSG00000000489
GO:0003203 endocardial cushion morphogenesis 17 0.763598691974195 1.79563495518219 0.00327868852459016 0.0228654124457308 0.0153433333041983 1833 tags=65%	list=14%	signal=56% ENSMUSG00000039239/ENSMUSG00000025219/ENSMUSG00000048450/ENSMUSG00000048616/ENSMUSG00000021469/ENSMUSG00000021796/ENSMUSG00000020184/ENSMUSG00000042821/ENSMUSG00000026814/ENSMUSG00000022883/ENSMUSG00000024515
GO:0001936 regulation of endothelial cell proliferation 62 0.613191198756574 1.79534506377352 0.00265957446808511 0.0198884447681917 0.0133457044654132 1942 tags=39%	list=15%	signal=33% ENSMUSG00000040152/ENSMUSG00000007655/ENSMUSG00000031841/ENSMUSG00000029648/ENSMUSG00000000058/ENSMUSG00000052684/ENSMUSG00000028128/ENSMUSG00000048373/ENSMUSG00000022018/ENSMUSG00000004791/ENSMUSG00000031565/ENSMUSG00000033788/ENSMUSG00000006519/ENSMUSG00000050953/ENSMUSG00000028108/ENSMUSG00000019699/ENSMUSG00000016918/ENSMUSG00000026814/ENSMUSG00000000489/ENSMUSG00000018593/ENSMUSG0…
GO:0031214 biomineral tissue development 70 0.602279906262747 1.7952831104288 0.00130548302872063 0.0140702783982248 0.00944155158623138 1029 tags=33%	list=8%	signal=30% ENSMUSG00000036856/ENSMUSG00000001506/ENSMUSG00000032231/ENSMUSG00000018924/ENSMUSG00000024247/ENSMUSG00000024985/ENSMUSG00000033227/ENSMUSG00000046761/ENSMUSG00000029838/ENSMUSG00000021359/ENSMUSG00000005968/ENSMUSG00000059456/ENSMUSG00000032402/ENSMUSG00000000142/ENSMUSG00000063275/ENSMUSG00000050953/ENSMUSG00000027397/ENSMUSG00000021469/ENSMUSG00000032012/ENSMUSG00000028108/ENSMUSG0…
GO:0022404 molting cycle process 64 0.612566686616084 1.79524959009981 0.00264550264550265 0.0198884447681917 0.0133457044654132 1833 tags=36%	list=14%	signal=31% ENSMUSG00000039239/ENSMUSG00000024907/ENSMUSG00000021765/ENSMUSG00000030800/ENSMUSG00000057329/ENSMUSG00000022297/ENSMUSG00000027356/ENSMUSG00000020122/ENSMUSG00000022952/ENSMUSG00000060548/ENSMUSG00000001420/ENSMUSG00000027523/ENSMUSG00000046186/ENSMUSG00000015647/ENSMUSG00000034854/ENSMUSG00000025856/ENSMUSG00000021469/ENSMUSG00000042821/ENSMUSG00000028403/ENSMUSG00000001761/ENSMUSG0…
GO:0022405 hair cycle process 64 0.612566686616084 1.79524959009981 0.00264550264550265 0.0198884447681917 0.0133457044654132 1833 tags=36%	list=14%	signal=31% ENSMUSG00000039239/ENSMUSG00000024907/ENSMUSG00000021765/ENSMUSG00000030800/ENSMUSG00000057329/ENSMUSG00000022297/ENSMUSG00000027356/ENSMUSG00000020122/ENSMUSG00000022952/ENSMUSG00000060548/ENSMUSG00000001420/ENSMUSG00000027523/ENSMUSG00000046186/ENSMUSG00000015647/ENSMUSG00000034854/ENSMUSG00000025856/ENSMUSG00000021469/ENSMUSG00000042821/ENSMUSG00000028403/ENSMUSG00000001761/ENSMUSG0…
GO:1901890 positive regulation of cell junction assembly 20 0.742158417789845 1.79488657822662 0.0031201248049922 0.021918194512037 0.0147077234938408 1222 tags=40%	list=9%	signal=36% ENSMUSG00000036856/ENSMUSG00000007655/ENSMUSG00000022425/ENSMUSG00000041959/ENSMUSG00000032402/ENSMUSG00000030536/ENSMUSG00000026383/ENSMUSG00000017009
GO:1903522 regulation of blood circulation 93 0.582227475747465 1.79451006273001 0.00127064803049555 0.0140702783982248 0.00944155158623138 1408 tags=38%	list=11%	signal=34% ENSMUSG00000007655/ENSMUSG00000027335/ENSMUSG00000039239/ENSMUSG00000054889/ENSMUSG00000021367/ENSMUSG00000052821/ENSMUSG00000032366/ENSMUSG00000024331/ENSMUSG00000031137/ENSMUSG00000024381/ENSMUSG00000053965/ENSMUSG00000044393/ENSMUSG00000034765/ENSMUSG00000031328/ENSMUSG00000020122/ENSMUSG00000019997/ENSMUSG00000019256/ENSMUSG00000032826/ENSMUSG00000022865/ENSMUSG00000040118/ENSMUSG0…
GO:0016049 cell growth 331 0.514489128190216 1.79367370035904 0.00106496272630458 0.0140702783982248 0.00944155158623138 1886 tags=31%	list=15%	signal=27% ENSMUSG00000005087/ENSMUSG00000039239/ENSMUSG00000024907/ENSMUSG00000021367/ENSMUSG00000048915/ENSMUSG00000005124/ENSMUSG00000053819/ENSMUSG00000000125/ENSMUSG00000047281/ENSMUSG00000020427/ENSMUSG00000028780/ENSMUSG00000018920/ENSMUSG00000022892/ENSMUSG00000028755/ENSMUSG00000023046/ENSMUSG00000048450/ENSMUSG00000032060/ENSMUSG00000031137/ENSMUSG00000019647/ENSMUSG00000057329/ENSMUSG0…
GO:0002573 myeloid leukocyte differentiation 111 0.56938230065624 1.79338420032666 0.00124069478908189 0.0140702783982248 0.00944155158623138 1314 tags=32%	list=10%	signal=29% ENSMUSG00000014599/ENSMUSG00000027562/ENSMUSG00000015619/ENSMUSG00000022892/ENSMUSG00000015133/ENSMUSG00000025473/ENSMUSG00000026029/ENSMUSG00000032231/ENSMUSG00000052684/ENSMUSG00000039910/ENSMUSG00000027858/ENSMUSG00000027204/ENSMUSG00000020644/ENSMUSG00000038128/ENSMUSG00000042228/ENSMUSG00000053617/ENSMUSG00000034394/ENSMUSG00000030339/ENSMUSG00000022952/ENSMUSG00000021250/ENSMUSG0…
GO:0060317 cardiac epithelial to mesenchymal transition 15 0.77982407973382 1.79313107033502 0.00166389351081531 0.0142062874392717 0.00953281746888801 1252 tags=47%	list=10%	signal=42% ENSMUSG00000039239/ENSMUSG00000025219/ENSMUSG00000048450/ENSMUSG00000048616/ENSMUSG00000021469/ENSMUSG00000042821/ENSMUSG00000026814
GO:1905330 regulation of morphogenesis of an epithelium 65 0.608781369010944 1.79226901719528 0.00261780104712042 0.0198884447681917 0.0133457044654132 1389 tags=37%	list=11%	signal=33% ENSMUSG00000036856/ENSMUSG00000051397/ENSMUSG00000033149/ENSMUSG00000015619/ENSMUSG00000034855/ENSMUSG00000048616/ENSMUSG00000022297/ENSMUSG00000051159/ENSMUSG00000022382/ENSMUSG00000050288/ENSMUSG00000034394/ENSMUSG00000023972/ENSMUSG00000009376/ENSMUSG00000021464/ENSMUSG00000031565/ENSMUSG00000054196/ENSMUSG00000025856/ENSMUSG00000000303/ENSMUSG00000016918/ENSMUSG00000039087/ENSMUSG0…
GO:0030855 epithelial cell differentiation 320 0.51500901112437 1.79164017549441 0.00107181136120043 0.0140702783982248 0.00944155158623138 1520 tags=33%	list=12%	signal=30% ENSMUSG00000036856/ENSMUSG00000007655/ENSMUSG00000032085/ENSMUSG00000039239/ENSMUSG00000054889/ENSMUSG00000030782/ENSMUSG00000024659/ENSMUSG00000050359/ENSMUSG00000025219/ENSMUSG00000015619/ENSMUSG00000047281/ENSMUSG00000029135/ENSMUSG00000078664/ENSMUSG00000036885/ENSMUSG00000032231/ENSMUSG00000021959/ENSMUSG00000029086/ENSMUSG00000039457/ENSMUSG00000052684/ENSMUSG00000051159/ENSMUSG0…
GO:0034109 homotypic cell-cell adhesion 33 0.673214079670594 1.7912781683204 0.00440528634361234 0.0270779016452396 0.0181700317502378 1339 tags=42%	list=10%	signal=38% ENSMUSG00000054889/ENSMUSG00000024331/ENSMUSG00000044393/ENSMUSG00000068220/ENSMUSG00000036894/ENSMUSG00000042228/ENSMUSG00000028583/ENSMUSG00000022865/ENSMUSG00000032020/ENSMUSG00000027523/ENSMUSG00000047139/ENSMUSG00000026249/ENSMUSG00000069601/ENSMUSG00000021948
GO:1904754 positive regulation of vascular associated smooth muscle cell migration 12 0.808565743908209 1.7907322296376 0.00168918918918919 0.0142062874392717 0.00953281746888801 1710 tags=75%	list=13%	signal=65% ENSMUSG00000022893/ENSMUSG00000030774/ENSMUSG00000030536/ENSMUSG00000020184/ENSMUSG00000028556/ENSMUSG00000042121/ENSMUSG00000000489/ENSMUSG00000001761/ENSMUSG00000044447
GO:0070228 regulation of lymphocyte apoptotic process 39 0.657350006131729 1.79057675153684 0.00285714285714286 0.0208510463383027 0.0139916371274376 470 tags=23%	list=4%	signal=22% ENSMUSG00000005087/ENSMUSG00000039239/ENSMUSG00000038894/ENSMUSG00000025473/ENSMUSG00000021125/ENSMUSG00000026029/ENSMUSG00000050335/ENSMUSG00000045827/ENSMUSG00000042228
GO:2001236 regulation of extrinsic apoptotic signaling pathway 104 0.574457168214581 1.7900090137882 0.00126582278481013 0.0140702783982248 0.00944155158623138 1783 tags=38%	list=14%	signal=33% ENSMUSG00000027375/ENSMUSG00000040152/ENSMUSG00000007655/ENSMUSG00000039239/ENSMUSG00000026029/ENSMUSG00000057329/ENSMUSG00000023905/ENSMUSG00000020099/ENSMUSG00000050335/ENSMUSG00000027087/ENSMUSG00000026628/ENSMUSG00000030339/ENSMUSG00000040329/ENSMUSG00000006301/ENSMUSG00000037411/ENSMUSG00000031565/ENSMUSG00000031642/ENSMUSG00000022483/ENSMUSG00000028063/ENSMUSG00000036712/ENSMUSG0…
GO:0019229 regulation of vasoconstriction 28 0.695186837289812 1.78988560787713 0.00153139356814701 0.0140702783982248 0.00944155158623138 1710 tags=57%	list=13%	signal=50% ENSMUSG00000007655/ENSMUSG00000027335/ENSMUSG00000021367/ENSMUSG00000052821/ENSMUSG00000053965/ENSMUSG00000034765/ENSMUSG00000020122/ENSMUSG00000019256/ENSMUSG00000048376/ENSMUSG00000050953/ENSMUSG00000031740/ENSMUSG00000029084/ENSMUSG00000050730/ENSMUSG00000000489/ENSMUSG00000001729/ENSMUSG00000044447
GO:0071887 leukocyte apoptotic process 66 0.605405294107122 1.78964885855784 0.0012987012987013 0.0140702783982248 0.00944155158623138 1037 tags=24%	list=8%	signal=22% ENSMUSG00000005087/ENSMUSG00000039239/ENSMUSG00000038894/ENSMUSG00000024659/ENSMUSG00000002602/ENSMUSG00000038855/ENSMUSG00000025473/ENSMUSG00000021125/ENSMUSG00000026029/ENSMUSG00000050335/ENSMUSG00000045827/ENSMUSG00000021318/ENSMUSG00000042228/ENSMUSG00000022885/ENSMUSG00000047139/ENSMUSG00000027381
GO:0030593 neutrophil chemotaxis 23 0.720032576848586 1.788211996644 0.00155038759689922 0.0140702783982248 0.00944155158623138 985 tags=43%	list=8%	signal=40% ENSMUSG00000021367/ENSMUSG00000026166/ENSMUSG00000060183/ENSMUSG00000034855/ENSMUSG00000050335/ENSMUSG00000022488/ENSMUSG00000022865/ENSMUSG00000025383/ENSMUSG00000033788/ENSMUSG00000032041
GO:0043552 positive regulation of phosphatidylinositol 3-kinase activity 14 0.786097304948837 1.78775617138723 0.00168067226890756 0.0142062874392717 0.00953281746888801 1408 tags=50%	list=11%	signal=45% ENSMUSG00000055980/ENSMUSG00000029648/ENSMUSG00000042228/ENSMUSG00000059456/ENSMUSG00000027646/ENSMUSG00000037062/ENSMUSG00000000489
GO:0043068 positive regulation of programmed cell death 429 0.508581201456379 1.78663813658106 0.00103950103950104 0.0140702783982248 0.00944155158623138 1768 tags=28%	list=14%	signal=25% ENSMUSG00000027375/ENSMUSG00000040152/ENSMUSG00000007655/ENSMUSG00000026420/ENSMUSG00000005087/ENSMUSG00000039239/ENSMUSG00000024907/ENSMUSG00000020486/ENSMUSG00000024659/ENSMUSG00000053819/ENSMUSG00000026879/ENSMUSG00000020427/ENSMUSG00000030562/ENSMUSG00000020205/ENSMUSG00000027712/ENSMUSG00000025473/ENSMUSG00000026029/ENSMUSG00000048450/ENSMUSG00000024521/ENSMUSG00000021959/ENSMUSG0…
GO:0003198 epithelial to mesenchymal transition involved in endocardial cushion formation 11 0.826008201584908 1.78616142301678 0.00172413793103448 0.0143499493776428 0.00962921866037257 1252 tags=64%	list=10%	signal=58% ENSMUSG00000039239/ENSMUSG00000025219/ENSMUSG00000048450/ENSMUSG00000048616/ENSMUSG00000021469/ENSMUSG00000042821/ENSMUSG00000026814
GO:0061005 cell differentiation involved in kidney development 31 0.679219186148302 1.78522766713972 0.00297619047619048 0.0211850249701062 0.0142157461600826 1646 tags=55%	list=13%	signal=48% ENSMUSG00000036856/ENSMUSG00000015619/ENSMUSG00000029086/ENSMUSG00000051159/ENSMUSG00000021318/ENSMUSG00000034394/ENSMUSG00000032220/ENSMUSG00000027803/ENSMUSG00000027878/ENSMUSG00000044317/ENSMUSG00000014303/ENSMUSG00000022528/ENSMUSG00000045763/ENSMUSG00000000489/ENSMUSG00000035725/ENSMUSG00000052911/ENSMUSG00000001761
GO:0035265 organ growth 111 0.566613770977255 1.78466415866272 0.00124069478908189 0.0140702783982248 0.00944155158623138 1400 tags=31%	list=11%	signal=28% ENSMUSG00000040152/ENSMUSG00000039239/ENSMUSG00000021367/ENSMUSG00000005124/ENSMUSG00000025219/ENSMUSG00000053819/ENSMUSG00000032231/ENSMUSG00000048616/ENSMUSG00000021959/ENSMUSG00000057329/ENSMUSG00000039910/ENSMUSG00000024985/ENSMUSG00000025650/ENSMUSG00000040329/ENSMUSG00000019256/ENSMUSG00000022865/ENSMUSG00000031565/ENSMUSG00000025082/ENSMUSG00000048078/ENSMUSG00000050953/ENSMUSG0…
GO:0046578 regulation of Ras protein signal transduction 141 0.552089269437696 1.78436792601418 0.00118906064209275 0.0140702783982248 0.00944155158623138 1883 tags=32%	list=15%	signal=28% ENSMUSG00000039239/ENSMUSG00000014599/ENSMUSG00000053819/ENSMUSG00000036913/ENSMUSG00000038855/ENSMUSG00000029032/ENSMUSG00000001507/ENSMUSG00000052609/ENSMUSG00000031785/ENSMUSG00000033542/ENSMUSG00000032875/ENSMUSG00000025555/ENSMUSG00000024451/ENSMUSG00000050271/ENSMUSG00000033446/ENSMUSG00000024013/ENSMUSG00000022263/ENSMUSG00000009376/ENSMUSG00000048960/ENSMUSG00000048376/ENSMUSG0…
GO:2001238 positive regulation of extrinsic apoptotic signaling pathway 46 0.638075266495841 1.78435512872451 0.0041958041958042 0.0265075395311996 0.0177873027686122 1717 tags=35%	list=13%	signal=30% ENSMUSG00000027375/ENSMUSG00000040152/ENSMUSG00000007655/ENSMUSG00000039239/ENSMUSG00000026029/ENSMUSG00000023905/ENSMUSG00000020099/ENSMUSG00000026628/ENSMUSG00000030339/ENSMUSG00000036712/ENSMUSG00000013698/ENSMUSG00000037815/ENSMUSG00000026223/ENSMUSG00000025507/ENSMUSG00000020044/ENSMUSG00000010047
GO:0090025 regulation of monocyte chemotaxis 10 0.849446754492664 1.78435508400801 0.00177619893428064 0.0147070492513718 0.00986884269508071 619 tags=60%	list=5%	signal=57% ENSMUSG00000041120/ENSMUSG00000034855/ENSMUSG00000028466/ENSMUSG00000042228/ENSMUSG00000037411/ENSMUSG00000024190
GO:0097756 negative regulation of blood vessel diameter 37 0.65851955474809 1.78349932208398 0.0028735632183908 0.0208510463383027 0.0139916371274376 1710 tags=51%	list=13%	signal=45% ENSMUSG00000007655/ENSMUSG00000027335/ENSMUSG00000021367/ENSMUSG00000052821/ENSMUSG00000035783/ENSMUSG00000053965/ENSMUSG00000034765/ENSMUSG00000020122/ENSMUSG00000019256/ENSMUSG00000048376/ENSMUSG00000050953/ENSMUSG00000031740/ENSMUSG00000029084/ENSMUSG00000050730/ENSMUSG00000066643/ENSMUSG00000028149/ENSMUSG00000000489/ENSMUSG00000001729/ENSMUSG00000044447
GO:0060021 palate development 49 0.631224948361238 1.78346806899276 0.00417246175243394 0.0265075395311996 0.0177873027686122 1216 tags=33%	list=9%	signal=30% ENSMUSG00000039239/ENSMUSG00000034687/ENSMUSG00000048450/ENSMUSG00000024247/ENSMUSG00000066026/ENSMUSG00000021318/ENSMUSG00000023903/ENSMUSG00000033676/ENSMUSG00000050288/ENSMUSG00000063632/ENSMUSG00000021359/ENSMUSG00000022483/ENSMUSG00000020097/ENSMUSG00000021796/ENSMUSG00000022770/ENSMUSG00000042821
GO:0016331 morphogenesis of embryonic epithelium 137 0.553090747354564 1.78344836627353 0.00118764845605701 0.0140702783982248 0.00944155158623138 1592 tags=30%	list=12%	signal=27% ENSMUSG00000036856/ENSMUSG00000039239/ENSMUSG00000062327/ENSMUSG00000030782/ENSMUSG00000025219/ENSMUSG00000015619/ENSMUSG00000025921/ENSMUSG00000028266/ENSMUSG00000026029/ENSMUSG00000048616/ENSMUSG00000039910/ENSMUSG00000022297/ENSMUSG00000033227/ENSMUSG00000031995/ENSMUSG00000022382/ENSMUSG00000026121/ENSMUSG00000050288/ENSMUSG00000023972/ENSMUSG00000063632/ENSMUSG00000021359/ENSMUSG0…
GO:0043277 apoptotic cell clearance 20 0.737229144924241 1.78296528825023 0.0062402496099844 0.0341724578074032 0.0229306779926699 530 tags=30%	list=4%	signal=29% ENSMUSG00000040152/ENSMUSG00000040249/ENSMUSG00000002602/ENSMUSG00000018924/ENSMUSG00000027087/ENSMUSG00000037820
GO:0010595 positive regulation of endothelial cell migration 57 0.616179697119067 1.78260102604453 0.00134228187919463 0.0140702783982248 0.00944155158623138 1766 tags=40%	list=14%	signal=35% ENSMUSG00000040152/ENSMUSG00000029484/ENSMUSG00000024659/ENSMUSG00000015619/ENSMUSG00000021701/ENSMUSG00000041688/ENSMUSG00000013076/ENSMUSG00000032035/ENSMUSG00000048373/ENSMUSG00000009376/ENSMUSG00000031565/ENSMUSG00000020580/ENSMUSG00000022475/ENSMUSG00000059456/ENSMUSG00000054364/ENSMUSG00000031955/ENSMUSG00000030660/ENSMUSG00000019699/ENSMUSG00000015305/ENSMUSG00000000489/ENSMUSG0…
GO:0002027 regulation of heart rate 29 0.686808747841184 1.78200144595731 0.00305343511450382 0.0215439294535782 0.0144565811385616 1314 tags=45%	list=10%	signal=40% ENSMUSG00000007655/ENSMUSG00000054889/ENSMUSG00000021367/ENSMUSG00000032366/ENSMUSG00000024331/ENSMUSG00000024381/ENSMUSG00000044393/ENSMUSG00000032826/ENSMUSG00000040118/ENSMUSG00000049281/ENSMUSG00000020184/ENSMUSG00000003161/ENSMUSG00000041417
GO:0032535 regulation of cellular component size 257 0.521392757315179 1.78174909624481 0.00112233445566779 0.0140702783982248 0.00944155158623138 2365 tags=36%	list=18%	signal=30% ENSMUSG00000021367/ENSMUSG00000048915/ENSMUSG00000000125/ENSMUSG00000022055/ENSMUSG00000022054/ENSMUSG00000026879/ENSMUSG00000028780/ENSMUSG00000032366/ENSMUSG00000031137/ENSMUSG00000019647/ENSMUSG00000018924/ENSMUSG00000063531/ENSMUSG00000023905/ENSMUSG00000024381/ENSMUSG00000048096/ENSMUSG00000021061/ENSMUSG00000054720/ENSMUSG00000022382/ENSMUSG00000026121/ENSMUSG00000030890/ENSMUSG0…
GO:0030879 mammary gland development 79 0.589399751428291 1.78167149671876 0.0012853470437018 0.0140702783982248 0.00944155158623138 1150 tags=25%	list=9%	signal=23% ENSMUSG00000036856/ENSMUSG00000055980/ENSMUSG00000007655/ENSMUSG00000014599/ENSMUSG00000038894/ENSMUSG00000001622/ENSMUSG00000015619/ENSMUSG00000048450/ENSMUSG00000021318/ENSMUSG00000020644/ENSMUSG00000003534/ENSMUSG00000028042/ENSMUSG00000005533/ENSMUSG00000049686/ENSMUSG00000050953/ENSMUSG00000021469/ENSMUSG00000027646/ENSMUSG00000026638/ENSMUSG00000027381/ENSMUSG00000039087
GO:0003014 renal system process 37 0.657775014673731 1.78148284936376 0.0028735632183908 0.0208510463383027 0.0139916371274376 1148 tags=38%	list=9%	signal=35% ENSMUSG00000027335/ENSMUSG00000021367/ENSMUSG00000026879/ENSMUSG00000047501/ENSMUSG00000057329/ENSMUSG00000022505/ENSMUSG00000001507/ENSMUSG00000032220/ENSMUSG00000027523/ENSMUSG00000048376/ENSMUSG00000006519/ENSMUSG00000050953/ENSMUSG00000025268/ENSMUSG00000016918
GO:0007229 integrin-mediated signaling pathway 45 0.63769964379675 1.78088093636001 0.00278551532033426 0.0205196552663851 0.0137692644200773 1307 tags=44%	list=10%	signal=40% ENSMUSG00000026768/ENSMUSG00000022505/ENSMUSG00000022817/ENSMUSG00000001507/ENSMUSG00000000555/ENSMUSG00000030890/ENSMUSG00000027087/ENSMUSG00000027356/ENSMUSG00000031328/ENSMUSG00000019997/ENSMUSG00000029860/ENSMUSG00000059456/ENSMUSG00000015647/ENSMUSG00000028465/ENSMUSG00000025809/ENSMUSG00000027646/ENSMUSG00000020310/ENSMUSG00000031955/ENSMUSG00000037815/ENSMUSG00000025351
GO:0043271 negative regulation of ion transport 78 0.590246909954416 1.7805776794245 0.00128700128700129 0.0140702783982248 0.00944155158623138 1450 tags=35%	list=11%	signal=31% ENSMUSG00000040152/ENSMUSG00000007655/ENSMUSG00000039239/ENSMUSG00000038894/ENSMUSG00000053819/ENSMUSG00000057329/ENSMUSG00000024381/ENSMUSG00000027030/ENSMUSG00000022176/ENSMUSG00000031880/ENSMUSG00000059456/ENSMUSG00000033788/ENSMUSG00000041936/ENSMUSG00000035873/ENSMUSG00000019787/ENSMUSG00000017737/ENSMUSG00000026249/ENSMUSG00000024589/ENSMUSG00000030660/ENSMUSG00000069601/ENSMUSG0…
GO:0001558 regulation of cell growth 278 0.51517080382311 1.78040284947915 0.00109289617486339 0.0140702783982248 0.00944155158623138 1886 tags=30%	list=15%	signal=26% ENSMUSG00000005087/ENSMUSG00000039239/ENSMUSG00000024907/ENSMUSG00000021367/ENSMUSG00000048915/ENSMUSG00000005124/ENSMUSG00000000125/ENSMUSG00000047281/ENSMUSG00000020427/ENSMUSG00000028780/ENSMUSG00000018920/ENSMUSG00000028755/ENSMUSG00000023046/ENSMUSG00000048450/ENSMUSG00000032060/ENSMUSG00000031137/ENSMUSG00000019647/ENSMUSG00000057329/ENSMUSG00000063531/ENSMUSG00000023905/ENSMUSG0…
GO:0042692 muscle cell differentiation 210 0.531724899394047 1.78035690800753 0.00114678899082569 0.0140702783982248 0.00944155158623138 1760 tags=31%	list=14%	signal=27% ENSMUSG00000036856/ENSMUSG00000049382/ENSMUSG00000021367/ENSMUSG00000062327/ENSMUSG00000026768/ENSMUSG00000031972/ENSMUSG00000008136/ENSMUSG00000005124/ENSMUSG00000053819/ENSMUSG00000020911/ENSMUSG00000030562/ENSMUSG00000000058/ENSMUSG00000040998/ENSMUSG00000034855/ENSMUSG00000048450/ENSMUSG00000057329/ENSMUSG00000041189/ENSMUSG00000024381/ENSMUSG00000048096/ENSMUSG00000068699/ENSMUSG0…
GO:0001525 angiogenesis 287 0.514444557347011 1.78009262989166 0.00108932461873638 0.0140702783982248 0.00944155158623138 2284 tags=43%	list=18%	signal=36% ENSMUSG00000040152/ENSMUSG00000007655/ENSMUSG00000039239/ENSMUSG00000021367/ENSMUSG00000029484/ENSMUSG00000031841/ENSMUSG00000024659/ENSMUSG00000025219/ENSMUSG00000056758/ENSMUSG00000029648/ENSMUSG00000052821/ENSMUSG00000021701/ENSMUSG00000025473/ENSMUSG00000026029/ENSMUSG00000034855/ENSMUSG00000032231/ENSMUSG00000030770/ENSMUSG00000019647/ENSMUSG00000063531/ENSMUSG00000041688/ENSMUSG0…
GO:0035637 multicellular organismal signaling 41 0.649038140243179 1.77951516496691 0.00140449438202247 0.0140702783982248 0.00944155158623138 1206 tags=41%	list=9%	signal=38% ENSMUSG00000007655/ENSMUSG00000054889/ENSMUSG00000024331/ENSMUSG00000024381/ENSMUSG00000018217/ENSMUSG00000044393/ENSMUSG00000031328/ENSMUSG00000026442/ENSMUSG00000032826/ENSMUSG00000022865/ENSMUSG00000040118/ENSMUSG00000035873/ENSMUSG00000050953/ENSMUSG00000030774/ENSMUSG00000069601/ENSMUSG00000049281/ENSMUSG00000003161
GO:0032147 activation of protein kinase activity 147 0.547312183738938 1.77917568063355 0.00117647058823529 0.0140702783982248 0.00944155158623138 2520 tags=41%	list=20%	signal=33% ENSMUSG00000040152/ENSMUSG00000039239/ENSMUSG00000055737/ENSMUSG00000079037/ENSMUSG00000022505/ENSMUSG00000027030/ENSMUSG00000036273/ENSMUSG00000033170/ENSMUSG00000052854/ENSMUSG00000024235/ENSMUSG00000022382/ENSMUSG00000031303/ENSMUSG00000012519/ENSMUSG00000004085/ENSMUSG00000020122/ENSMUSG00000009376/ENSMUSG00000034761/ENSMUSG00000025383/ENSMUSG00000059456/ENSMUSG00000048376/ENSMUSG0…
GO:1901379 regulation of potassium ion transmembrane transport 31 0.676741696203553 1.77871594944295 0.00297619047619048 0.0211850249701062 0.0142157461600826 1889 tags=52%	list=15%	signal=44% ENSMUSG00000007655/ENSMUSG00000024907/ENSMUSG00000079037/ENSMUSG00000024381/ENSMUSG00000027030/ENSMUSG00000031328/ENSMUSG00000032826/ENSMUSG00000041936/ENSMUSG00000024589/ENSMUSG00000069601/ENSMUSG00000022770/ENSMUSG00000025351/ENSMUSG00000036902/ENSMUSG00000023092/ENSMUSG00000020793/ENSMUSG00000045962
GO:0033674 positive regulation of kinase activity 290 0.513773318462078 1.77870883028221 0.00109051254089422 0.0140702783982248 0.00944155158623138 1727 tags=29%	list=13%	signal=26% ENSMUSG00000040152/ENSMUSG00000055980/ENSMUSG00000005087/ENSMUSG00000039239/ENSMUSG00000014599/ENSMUSG00000021367/ENSMUSG00000055737/ENSMUSG00000029648/ENSMUSG00000030562/ENSMUSG00000028266/ENSMUSG00000025473/ENSMUSG00000079037/ENSMUSG00000028195/ENSMUSG00000022505/ENSMUSG00000027030/ENSMUSG00000053965/ENSMUSG00000036273/ENSMUSG00000033170/ENSMUSG00000052854/ENSMUSG00000024235/ENSMUSG0…
GO:0045834 positive regulation of lipid metabolic process 75 0.591081898094776 1.77814212873529 0.00129032258064516 0.0140702783982248 0.00944155158623138 1719 tags=35%	list=13%	signal=30% ENSMUSG00000036856/ENSMUSG00000055980/ENSMUSG00000038894/ENSMUSG00000024659/ENSMUSG00000029648/ENSMUSG00000028195/ENSMUSG00000027761/ENSMUSG00000024985/ENSMUSG00000056220/ENSMUSG00000042228/ENSMUSG00000030559/ENSMUSG00000005533/ENSMUSG00000059456/ENSMUSG00000032540/ENSMUSG00000037706/ENSMUSG00000025277/ENSMUSG00000027646/ENSMUSG00000032883/ENSMUSG00000037062/ENSMUSG00000008035/ENSMUSG0…
GO:0048844 artery morphogenesis 38 0.655916290465661 1.77790019300157 0.00288600288600289 0.0208510463383027 0.0139916371274376 1625 tags=47%	list=13%	signal=42% ENSMUSG00000039239/ENSMUSG00000040249/ENSMUSG00000025219/ENSMUSG00000048616/ENSMUSG00000039910/ENSMUSG00000001300/ENSMUSG00000038146/ENSMUSG00000007817/ENSMUSG00000039476/ENSMUSG00000027070/ENSMUSG00000021796/ENSMUSG00000019699/ENSMUSG00000022528/ENSMUSG00000001827/ENSMUSG00000026814/ENSMUSG00000029710/ENSMUSG00000033237/ENSMUSG00000033837
GO:0043065 positive regulation of apoptotic process 425 0.505859297711275 1.77772171784799 0.00103950103950104 0.0140702783982248 0.00944155158623138 1768 tags=28%	list=14%	signal=25% ENSMUSG00000027375/ENSMUSG00000040152/ENSMUSG00000007655/ENSMUSG00000026420/ENSMUSG00000005087/ENSMUSG00000039239/ENSMUSG00000024907/ENSMUSG00000020486/ENSMUSG00000024659/ENSMUSG00000053819/ENSMUSG00000026879/ENSMUSG00000020427/ENSMUSG00000030562/ENSMUSG00000020205/ENSMUSG00000027712/ENSMUSG00000025473/ENSMUSG00000026029/ENSMUSG00000048450/ENSMUSG00000024521/ENSMUSG00000021959/ENSMUSG0…
GO:0045165 cell fate commitment 120 0.558988304493073 1.77734665173161 0.00121654501216545 0.0140702783982248 0.00944155158623138 1212 tags=32%	list=9%	signal=30% ENSMUSG00000036856/ENSMUSG00000039239/ENSMUSG00000030782/ENSMUSG00000025219/ENSMUSG00000000125/ENSMUSG00000002249/ENSMUSG00000015619/ENSMUSG00000028266/ENSMUSG00000031137/ENSMUSG00000021959/ENSMUSG00000057329/ENSMUSG00000032446/ENSMUSG00000047261/ENSMUSG00000024985/ENSMUSG00000033227/ENSMUSG00000000126/ENSMUSG00000021318/ENSMUSG00000038146/ENSMUSG00000020644/ENSMUSG00000022382/ENSMUSG0…
GO:0070663 regulation of leukocyte proliferation 101 0.57206975916261 1.77716152262292 0.00127713920817369 0.0140702783982248 0.00944155158623138 1259 tags=34%	list=10%	signal=31% ENSMUSG00000005087/ENSMUSG00000024907/ENSMUSG00000014599/ENSMUSG00000038894/ENSMUSG00000024659/ENSMUSG00000021125/ENSMUSG00000057329/ENSMUSG00000079037/ENSMUSG00000053965/ENSMUSG00000050335/ENSMUSG00000031217/ENSMUSG00000042228/ENSMUSG00000040329/ENSMUSG00000028042/ENSMUSG00000019256/ENSMUSG00000063632/ENSMUSG00000022488/ENSMUSG00000025383/ENSMUSG00000022885/ENSMUSG00000031642/ENSMUSG0…
GO:0008360 regulation of cell shape 104 0.570109276842126 1.77646098065658 0.00126582278481013 0.0140702783982248 0.00944155158623138 2238 tags=41%	list=17%	signal=34% ENSMUSG00000024659/ENSMUSG00000078664/ENSMUSG00000030770/ENSMUSG00000063531/ENSMUSG00000021589/ENSMUSG00000063838/ENSMUSG00000029838/ENSMUSG00000028583/ENSMUSG00000017144/ENSMUSG00000036533/ENSMUSG00000039960/ENSMUSG00000024451/ENSMUSG00000039031/ENSMUSG00000050271/ENSMUSG00000053646/ENSMUSG00000059456/ENSMUSG00000031207/ENSMUSG00000024044/ENSMUSG00000036606/ENSMUSG00000073982/ENSMUSG0…
GO:0002687 positive regulation of leukocyte migration 65 0.603376725721519 1.77635759938635 0.00261780104712042 0.0198884447681917 0.0133457044654132 1102 tags=35%	list=9%	signal=33% ENSMUSG00000040152/ENSMUSG00000014599/ENSMUSG00000021367/ENSMUSG00000026166/ENSMUSG00000022892/ENSMUSG00000025473/ENSMUSG00000034855/ENSMUSG00000027030/ENSMUSG00000050335/ENSMUSG00000028466/ENSMUSG00000004791/ENSMUSG00000037411/ENSMUSG00000022488/ENSMUSG00000025383/ENSMUSG00000059456/ENSMUSG00000033788/ENSMUSG00000027995/ENSMUSG00000035873/ENSMUSG00000017737/ENSMUSG00000020310/ENSMUSG0…
GO:0048598 embryonic morphogenesis 371 0.508230419739269 1.7758572831994 0.00105708245243129 0.0140702783982248 0.00944155158623138 1389 tags=26%	list=11%	signal=24% ENSMUSG00000036856/ENSMUSG00000039239/ENSMUSG00000028173/ENSMUSG00000021367/ENSMUSG00000062327/ENSMUSG00000026768/ENSMUSG00000030782/ENSMUSG00000025219/ENSMUSG00000033149/ENSMUSG00000000125/ENSMUSG00000015619/ENSMUSG00000034687/ENSMUSG00000029648/ENSMUSG00000025921/ENSMUSG00000026837/ENSMUSG00000028266/ENSMUSG00000026029/ENSMUSG00000048450/ENSMUSG00000048616/ENSMUSG00000021959/ENSMUSG0…
GO:0035914 skeletal muscle cell differentiation 41 0.647534763502706 1.77539324740544 0.00140449438202247 0.0140702783982248 0.00944155158623138 2271 tags=49%	list=18%	signal=40% ENSMUSG00000032446/ENSMUSG00000019817/ENSMUSG00000039910/ENSMUSG00000024803/ENSMUSG00000063382/ENSMUSG00000050989/ENSMUSG00000026628/ENSMUSG00000063632/ENSMUSG00000021250/ENSMUSG00000038119/ENSMUSG00000034220/ENSMUSG00000020423/ENSMUSG00000042622/ENSMUSG00000055065/ENSMUSG00000001419/ENSMUSG00000005148/ENSMUSG00000048661/ENSMUSG00000023034/ENSMUSG00000020232/ENSMUSG00000001964
GO:0009913 epidermal cell differentiation 96 0.574342503903616 1.77537188538903 0.00126903553299492 0.0140702783982248 0.00944155158623138 1566 tags=34%	list=12%	signal=30% ENSMUSG00000039239/ENSMUSG00000054889/ENSMUSG00000024659/ENSMUSG00000050359/ENSMUSG00000047281/ENSMUSG00000029135/ENSMUSG00000078664/ENSMUSG00000021959/ENSMUSG00000039457/ENSMUSG00000025278/ENSMUSG00000031995/ENSMUSG00000028967/ENSMUSG00000022218/ENSMUSG00000021359/ENSMUSG00000001420/ENSMUSG00000031565/ENSMUSG00000037600/ENSMUSG00000020580/ENSMUSG00000040728/ENSMUSG00000046186/ENSMUSG0…
GO:0042445 hormone metabolic process 69 0.595368836000876 1.77481508014747 0.0012970168612192 0.0140702783982248 0.00944155158623138 1535 tags=29%	list=12%	signal=26% ENSMUSG00000036856/ENSMUSG00000024907/ENSMUSG00000055737/ENSMUSG00000015619/ENSMUSG00000025921/ENSMUSG00000030905/ENSMUSG00000024985/ENSMUSG00000066026/ENSMUSG00000037852/ENSMUSG00000000792/ENSMUSG00000031565/ENSMUSG00000005533/ENSMUSG00000030530/ENSMUSG00000020097/ENSMUSG00000046402/ENSMUSG00000024431/ENSMUSG00000024987/ENSMUSG00000030513/ENSMUSG00000029104/ENSMUSG00000040268
GO:0038034 signal transduction in absence of ligand 46 0.634600882699175 1.77463913615708 0.0041958041958042 0.0265075395311996 0.0177873027686122 1590 tags=35%	list=12%	signal=31% ENSMUSG00000039239/ENSMUSG00000057329/ENSMUSG00000020099/ENSMUSG00000018166/ENSMUSG00000027087/ENSMUSG00000040329/ENSMUSG00000031565/ENSMUSG00000022483/ENSMUSG00000048756/ENSMUSG00000027381/ENSMUSG00000037815/ENSMUSG00000007659/ENSMUSG00000022108/ENSMUSG00000058444/ENSMUSG00000026278/ENSMUSG00000026027
GO:0097192 extrinsic apoptotic signaling pathway in absence of ligand 46 0.634600882699175 1.77463913615708 0.0041958041958042 0.0265075395311996 0.0177873027686122 1590 tags=35%	list=12%	signal=31% ENSMUSG00000039239/ENSMUSG00000057329/ENSMUSG00000020099/ENSMUSG00000018166/ENSMUSG00000027087/ENSMUSG00000040329/ENSMUSG00000031565/ENSMUSG00000022483/ENSMUSG00000048756/ENSMUSG00000027381/ENSMUSG00000037815/ENSMUSG00000007659/ENSMUSG00000022108/ENSMUSG00000058444/ENSMUSG00000026278/ENSMUSG00000026027
GO:0002040 sprouting angiogenesis 70 0.595186079225356 1.7741377463944 0.00130548302872063 0.0140702783982248 0.00944155158623138 2214 tags=49%	list=17%	signal=40% ENSMUSG00000040152/ENSMUSG00000031841/ENSMUSG00000024659/ENSMUSG00000029648/ENSMUSG00000021701/ENSMUSG00000030770/ENSMUSG00000019647/ENSMUSG00000063531/ENSMUSG00000001300/ENSMUSG00000033170/ENSMUSG00000000555/ENSMUSG00000048373/ENSMUSG00000004791/ENSMUSG00000022475/ENSMUSG00000059456/ENSMUSG00000025809/ENSMUSG00000030660/ENSMUSG00000019699/ENSMUSG00000031681/ENSMUSG00000028530/ENSMUSG0…
GO:0072673 lamellipodium morphogenesis 14 0.78002957490202 1.77395683411789 0.00168067226890756 0.0142062874392717 0.00953281746888801 1150 tags=43%	list=9%	signal=39% ENSMUSG00000005087/ENSMUSG00000022425/ENSMUSG00000028583/ENSMUSG00000027646/ENSMUSG00000032702/ENSMUSG00000039087
GO:0007156 homophilic cell adhesion via plasma membrane adhesion molecules 35 0.660435683870079 1.77282644671118 0.00291120815138282 0.0209980958356754 0.0140903114660598 1787 tags=66%	list=14%	signal=57% ENSMUSG00000029484/ENSMUSG00000031841/ENSMUSG00000037892/ENSMUSG00000022321/ENSMUSG00000024331/ENSMUSG00000036030/ENSMUSG00000044393/ENSMUSG00000037995/ENSMUSG00000036606/ENSMUSG00000024304/ENSMUSG00000000303/ENSMUSG00000032012/ENSMUSG00000033295/ENSMUSG00000062300/ENSMUSG00000021728/ENSMUSG00000031561/ENSMUSG00000040511/ENSMUSG00000032076/ENSMUSG00000039103/ENSMUSG00000034275/ENSMUSG0…
GO:0045664 regulation of neuron differentiation 445 0.502788283417322 1.77263440408798 0.00103305785123967 0.0140702783982248 0.00944155158623138 1803 tags=33%	list=14%	signal=29% ENSMUSG00000020467/ENSMUSG00000007655/ENSMUSG00000048915/ENSMUSG00000023206/ENSMUSG00000040249/ENSMUSG00000000125/ENSMUSG00000022055/ENSMUSG00000015619/ENSMUSG00000022054/ENSMUSG00000041120/ENSMUSG00000028780/ENSMUSG00000034813/ENSMUSG00000036913/ENSMUSG00000021701/ENSMUSG00000022892/ENSMUSG00000031137/ENSMUSG00000019647/ENSMUSG00000057329/ENSMUSG00000063531/ENSMUSG00000041351/ENSMUSG0…
GO:0048732 gland development 257 0.518622401696298 1.7722819938523 0.00112233445566779 0.0140702783982248 0.00944155158623138 1500 tags=28%	list=12%	signal=26% ENSMUSG00000036856/ENSMUSG00000055980/ENSMUSG00000007655/ENSMUSG00000005087/ENSMUSG00000028173/ENSMUSG00000014599/ENSMUSG00000038894/ENSMUSG00000024659/ENSMUSG00000001622/ENSMUSG00000025219/ENSMUSG00000056758/ENSMUSG00000015619/ENSMUSG00000028780/ENSMUSG00000028266/ENSMUSG00000048450/ENSMUSG00000048616/ENSMUSG00000057329/ENSMUSG00000041351/ENSMUSG00000052684/ENSMUSG00000039910/ENSMUSG0…
GO:0048670 regulation of collateral sprouting 14 0.779003356263399 1.77162298983063 0.00168067226890756 0.0142062874392717 0.00953281746888801 671 tags=36%	list=5%	signal=34% ENSMUSG00000048915/ENSMUSG00000000125/ENSMUSG00000031137/ENSMUSG00000048482/ENSMUSG00000028289
GO:0006942 regulation of striated muscle contraction 37 0.654078401460124 1.77147113883377 0.0028735632183908 0.0208510463383027 0.0139916371274376 1217 tags=43%	list=9%	signal=39% ENSMUSG00000007655/ENSMUSG00000054889/ENSMUSG00000024331/ENSMUSG00000021125/ENSMUSG00000031137/ENSMUSG00000024381/ENSMUSG00000053965/ENSMUSG00000044393/ENSMUSG00000031328/ENSMUSG00000019997/ENSMUSG00000032826/ENSMUSG00000041936/ENSMUSG00000020439/ENSMUSG00000022770/ENSMUSG00000003161/ENSMUSG00000071657
GO:0010839 negative regulation of keratinocyte proliferation 11 0.819151552968854 1.77133459535856 0.00517241379310345 0.0302313144097475 0.0202860601930395 1152 tags=64%	list=9%	signal=58% ENSMUSG00000047281/ENSMUSG00000001300/ENSMUSG00000115388/ENSMUSG00000031012/ENSMUSG00000037600/ENSMUSG00000046186/ENSMUSG00000019889
GO:0070229 negative regulation of lymphocyte apoptotic process 21 0.726669128985609 1.77068046471912 0.00309597523219814 0.0217802987503107 0.0146151915686711 357 tags=19%	list=3%	signal=19% ENSMUSG00000005087/ENSMUSG00000038894/ENSMUSG00000021125/ENSMUSG00000045827
GO:0090183 regulation of kidney development 28 0.687521220222448 1.77014907529567 0.00306278713629403 0.0215783204821651 0.01447965848368 1646 tags=43%	list=13%	signal=37% ENSMUSG00000036856/ENSMUSG00000051397/ENSMUSG00000015619/ENSMUSG00000048616/ENSMUSG00000029086/ENSMUSG00000051159/ENSMUSG00000034394/ENSMUSG00000027803/ENSMUSG00000025856/ENSMUSG00000000489/ENSMUSG00000035725/ENSMUSG00000001761
GO:0070227 lymphocyte apoptotic process 52 0.619380527591024 1.76988107493579 0.0027063599458728 0.0200337151753626 0.0134431849845925 1768 tags=31%	list=14%	signal=27% ENSMUSG00000005087/ENSMUSG00000039239/ENSMUSG00000038894/ENSMUSG00000025473/ENSMUSG00000021125/ENSMUSG00000026029/ENSMUSG00000050335/ENSMUSG00000045827/ENSMUSG00000021318/ENSMUSG00000042228/ENSMUSG00000047139/ENSMUSG00000027381/ENSMUSG00000019842/ENSMUSG00000002083/ENSMUSG00000001729/ENSMUSG00000022221
GO:0030511 positive regulation of transforming growth factor beta receptor signaling pathway 25 0.69981975591391 1.76973300633747 0.00154083204930663 0.0140702783982248 0.00944155158623138 800 tags=32%	list=6%	signal=30% ENSMUSG00000040152/ENSMUSG00000026768/ENSMUSG00000030782/ENSMUSG00000040998/ENSMUSG00000039910/ENSMUSG00000073802/ENSMUSG00000027356/ENSMUSG00000030530
GO:1903846 positive regulation of cellular response to transforming growth factor beta stimulus 25 0.69981975591391 1.76973300633747 0.00154083204930663 0.0140702783982248 0.00944155158623138 800 tags=32%	list=6%	signal=30% ENSMUSG00000040152/ENSMUSG00000026768/ENSMUSG00000030782/ENSMUSG00000040998/ENSMUSG00000039910/ENSMUSG00000073802/ENSMUSG00000027356/ENSMUSG00000030530
GO:0060411 cardiac septum morphogenesis 51 0.621434134551345 1.76843034724011 0.00410396716826265 0.0263703190266859 0.0176952239599784 1670 tags=43%	list=13%	signal=38% ENSMUSG00000039239/ENSMUSG00000025219/ENSMUSG00000028780/ENSMUSG00000048616/ENSMUSG00000030770/ENSMUSG00000028195/ENSMUSG00000039910/ENSMUSG00000066026/ENSMUSG00000020644/ENSMUSG00000028023/ENSMUSG00000050288/ENSMUSG00000063632/ENSMUSG00000027070/ENSMUSG00000021469/ENSMUSG00000027878/ENSMUSG00000021796/ENSMUSG00000020184/ENSMUSG00000022528/ENSMUSG00000026814/ENSMUSG00000003233/ENSMUSG0…
GO:0030865 cortical cytoskeleton organization 38 0.651938936708214 1.76711933862154 0.00288600288600289 0.0208510463383027 0.0139916371274376 2649 tags=58%	list=21%	signal=46% ENSMUSG00000037060/ENSMUSG00000022488/ENSMUSG00000036053/ENSMUSG00000027624/ENSMUSG00000020580/ENSMUSG00000034930/ENSMUSG00000024044/ENSMUSG00000028465/ENSMUSG00000015143/ENSMUSG00000086040/ENSMUSG00000024143/ENSMUSG00000032504/ENSMUSG00000022770/ENSMUSG00000005103/ENSMUSG00000027935/ENSMUSG00000019978/ENSMUSG00000024290/ENSMUSG00000036777/ENSMUSG00000001833/ENSMUSG00000020782/ENSMUSG0…
GO:0060348 bone development 118 0.55757687158924 1.76678347431585 0.00122549019607843 0.0140702783982248 0.00944155158623138 1400 tags=33%	list=11%	signal=30% ENSMUSG00000040152/ENSMUSG00000062327/ENSMUSG00000001506/ENSMUSG00000025219/ENSMUSG00000075304/ENSMUSG00000015133/ENSMUSG00000032231/ENSMUSG00000048450/ENSMUSG00000016382/ENSMUSG00000039910/ENSMUSG00000066026/ENSMUSG00000025650/ENSMUSG00000021318/ENSMUSG00000027204/ENSMUSG00000028023/ENSMUSG00000053646/ENSMUSG00000002881/ENSMUSG00000021359/ENSMUSG00000070436/ENSMUSG00000022641/ENSMUSG0…
GO:0003208 cardiac ventricle morphogenesis 39 0.648398553668181 1.76619360325327 0.00285714285714286 0.0208510463383027 0.0139916371274376 2143 tags=49%	list=17%	signal=41% ENSMUSG00000039239/ENSMUSG00000054889/ENSMUSG00000015619/ENSMUSG00000028780/ENSMUSG00000032366/ENSMUSG00000048616/ENSMUSG00000037852/ENSMUSG00000019256/ENSMUSG00000063632/ENSMUSG00000027070/ENSMUSG00000021796/ENSMUSG00000040734/ENSMUSG00000026814/ENSMUSG00000022286/ENSMUSG00000033837/ENSMUSG00000024515/ENSMUSG00000028960/ENSMUSG00000041957/ENSMUSG00000022587
GO:0007163 establishment or maintenance of cell polarity 153 0.542583303854369 1.76511092792546 0.00117785630153121 0.0140702783982248 0.00944155158623138 2219 tags=39%	list=17%	signal=32% ENSMUSG00000015619/ENSMUSG00000026879/ENSMUSG00000030770/ENSMUSG00000031137/ENSMUSG00000041688/ENSMUSG00000013076/ENSMUSG00000032531/ENSMUSG00000021589/ENSMUSG00000022382/ENSMUSG00000030890/ENSMUSG00000044279/ENSMUSG00000027356/ENSMUSG00000017144/ENSMUSG00000039960/ENSMUSG00000023972/ENSMUSG00000022488/ENSMUSG00000070047/ENSMUSG00000005533/ENSMUSG00000059456/ENSMUSG00000041362/ENSMUSG0…
GO:1903960 negative regulation of anion transmembrane transport 11 0.815906985712644 1.76431853806481 0.00517241379310345 0.0302313144097475 0.0202860601930395 290 tags=27%	list=2%	signal=27% ENSMUSG00000040152/ENSMUSG00000038894/ENSMUSG00000027030
GO:1902667 regulation of axon guidance 18 0.744544097323674 1.76430247417322 0.00483091787439614 0.0289554642247699 0.0194299289213733 1846 tags=67%	list=14%	signal=57% ENSMUSG00000000125/ENSMUSG00000028780/ENSMUSG00000019647/ENSMUSG00000063531/ENSMUSG00000026121/ENSMUSG00000041936/ENSMUSG00000021819/ENSMUSG00000032846/ENSMUSG00000032547/ENSMUSG00000045039/ENSMUSG00000057969/ENSMUSG00000033004
GO:0022408 negative regulation of cell-cell adhesion 92 0.573525481667535 1.76428868389631 0.00127713920817369 0.0140702783982248 0.00944155158623138 1889 tags=43%	list=15%	signal=37% ENSMUSG00000005087/ENSMUSG00000024659/ENSMUSG00000025473/ENSMUSG00000021125/ENSMUSG00000079037/ENSMUSG00000053965/ENSMUSG00000050335/ENSMUSG00000041607/ENSMUSG00000021318/ENSMUSG00000068566/ENSMUSG00000028042/ENSMUSG00000022018/ENSMUSG00000037104/ENSMUSG00000022952/ENSMUSG00000069255/ENSMUSG00000032020/ENSMUSG00000062312/ENSMUSG00000035873/ENSMUSG00000047139/ENSMUSG00000036712/ENSMUSG0…
GO:0003281 ventricular septum development 53 0.616593209593583 1.76401963964688 0.00271739130434783 0.0200845225393438 0.0134772781513667 1212 tags=28%	list=9%	signal=26% ENSMUSG00000039239/ENSMUSG00000015619/ENSMUSG00000028266/ENSMUSG00000048616/ENSMUSG00000001870/ENSMUSG00000028195/ENSMUSG00000039910/ENSMUSG00000020644/ENSMUSG00000028023/ENSMUSG00000050288/ENSMUSG00000023972/ENSMUSG00000063632/ENSMUSG00000027070/ENSMUSG00000020184/ENSMUSG00000022528
GO:1903077 negative regulation of protein localization to plasma membrane 19 0.73508702360699 1.76369530283337 0.00479233226837061 0.0288317717868639 0.019346927825001 1518 tags=53%	list=12%	signal=46% ENSMUSG00000045658/ENSMUSG00000024247/ENSMUSG00000006301/ENSMUSG00000028618/ENSMUSG00000024143/ENSMUSG00000021224/ENSMUSG00000007659/ENSMUSG00000022841/ENSMUSG00000035247/ENSMUSG00000032312
GO:0009914 hormone transport 168 0.538687789802072 1.76329626144546 0.00117785630153121 0.0140702783982248 0.00944155158623138 1341 tags=26%	list=10%	signal=23% ENSMUSG00000055980/ENSMUSG00000024907/ENSMUSG00000021367/ENSMUSG00000038894/ENSMUSG00000048915/ENSMUSG00000024659/ENSMUSG00000033965/ENSMUSG00000056758/ENSMUSG00000015619/ENSMUSG00000020427/ENSMUSG00000027712/ENSMUSG00000037428/ENSMUSG00000030905/ENSMUSG00000067786/ENSMUSG00000024985/ENSMUSG00000032726/ENSMUSG00000023826/ENSMUSG00000042228/ENSMUSG00000066456/ENSMUSG00000038580/ENSMUSG0…
GO:0001775 cell activation 441 0.50087470613193 1.7631871528303 0.0010351966873706 0.0140702783982248 0.00944155158623138 1768 tags=29%	list=14%	signal=26% ENSMUSG00000036856/ENSMUSG00000040152/ENSMUSG00000007655/ENSMUSG00000005087/ENSMUSG00000024907/ENSMUSG00000038894/ENSMUSG00000029484/ENSMUSG00000024659/ENSMUSG00000023206/ENSMUSG00000040249/ENSMUSG00000015619/ENSMUSG00000026879/ENSMUSG00000035783/ENSMUSG00000002602/ENSMUSG00000022892/ENSMUSG00000028266/ENSMUSG00000038855/ENSMUSG00000025473/ENSMUSG00000021125/ENSMUSG00000034855/ENSMUSG0…
GO:1904385 cellular response to angiotensin 13 0.784078788683992 1.76284942757405 0.0033500837520938 0.0232418311161127 0.0155959207935034 1783 tags=69%	list=14%	signal=60% ENSMUSG00000055980/ENSMUSG00000007655/ENSMUSG00000027562/ENSMUSG00000005533/ENSMUSG00000020580/ENSMUSG00000027646/ENSMUSG00000021948/ENSMUSG00000027893/ENSMUSG00000024927
GO:1990776 response to angiotensin 13 0.784078788683992 1.76284942757405 0.0033500837520938 0.0232418311161127 0.0155959207935034 1783 tags=69%	list=14%	signal=60% ENSMUSG00000055980/ENSMUSG00000007655/ENSMUSG00000027562/ENSMUSG00000005533/ENSMUSG00000020580/ENSMUSG00000027646/ENSMUSG00000021948/ENSMUSG00000027893/ENSMUSG00000024927
GO:0008625 extrinsic apoptotic signaling pathway via death domain receptors 56 0.610522058963502 1.76215228425286 0.00267022696929239 0.0198884447681917 0.0133457044654132 1650 tags=34%	list=13%	signal=30% ENSMUSG00000027375/ENSMUSG00000040152/ENSMUSG00000026029/ENSMUSG00000057329/ENSMUSG00000050335/ENSMUSG00000026628/ENSMUSG00000006301/ENSMUSG00000037411/ENSMUSG00000020580/ENSMUSG00000022074/ENSMUSG00000013698/ENSMUSG00000032244/ENSMUSG00000007659/ENSMUSG00000041417/ENSMUSG00000030805/ENSMUSG00000046432/ENSMUSG00000025507/ENSMUSG00000020044/ENSMUSG00000057506
GO:0060425 lung morphogenesis 42 0.641308218857859 1.76165619653526 0.00141242937853107 0.0140702783982248 0.00944155158623138 2265 tags=57%	list=18%	signal=47% ENSMUSG00000025219/ENSMUSG00000056758/ENSMUSG00000025921/ENSMUSG00000048616/ENSMUSG00000022382/ENSMUSG00000028023/ENSMUSG00000034394/ENSMUSG00000063632/ENSMUSG00000084128/ENSMUSG00000040728/ENSMUSG00000037171/ENSMUSG00000008575/ENSMUSG00000021782/ENSMUSG00000042745/ENSMUSG00000022286/ENSMUSG00000004846/ENSMUSG00000036676/ENSMUSG00000024163/ENSMUSG00000022114/ENSMUSG00000001052/ENSMUSG0…
GO:0034612 response to tumor necrosis factor 97 0.568994605526859 1.76163655882954 0.00126903553299492 0.0140702783982248 0.00944155158623138 2052 tags=36%	list=16%	signal=31% ENSMUSG00000049382/ENSMUSG00000023043/ENSMUSG00000026166/ENSMUSG00000018920/ENSMUSG00000040998/ENSMUSG00000045658/ENSMUSG00000026029/ENSMUSG00000024803/ENSMUSG00000030890/ENSMUSG00000032363/ENSMUSG00000023826/ENSMUSG00000034675/ENSMUSG00000059456/ENSMUSG00000021709/ENSMUSG00000048756/ENSMUSG00000005534/ENSMUSG00000036712/ENSMUSG00000032000/ENSMUSG00000008730/ENSMUSG00000054693/ENSMUSG0…
GO:1900744 regulation of p38MAPK cascade 22 0.711919926062844 1.76044824321488 0.00461538461538462 0.0280120131757411 0.0187968467963165 2052 tags=55%	list=16%	signal=46% ENSMUSG00000070056/ENSMUSG00000009376/ENSMUSG00000024190/ENSMUSG00000015312/ENSMUSG00000036712/ENSMUSG00000044340/ENSMUSG00000022770/ENSMUSG00000015305/ENSMUSG00000047881/ENSMUSG00000021453/ENSMUSG00000014426/ENSMUSG00000026883
GO:0090257 regulation of muscle system process 114 0.557590263417021 1.75977636931816 0.00123609394313968 0.0140702783982248 0.00944155158623138 1345 tags=31%	list=10%	signal=28% ENSMUSG00000007655/ENSMUSG00000054889/ENSMUSG00000021367/ENSMUSG00000005124/ENSMUSG00000053819/ENSMUSG00000029761/ENSMUSG00000024331/ENSMUSG00000040998/ENSMUSG00000021125/ENSMUSG00000031137/ENSMUSG00000024381/ENSMUSG00000053965/ENSMUSG00000044393/ENSMUSG00000028967/ENSMUSG00000031328/ENSMUSG00000050989/ENSMUSG00000019997/ENSMUSG00000032826/ENSMUSG00000034675/ENSMUSG00000020580/ENSMUSG0…
GO:2000181 negative regulation of blood vessel morphogenesis 63 0.60031508248689 1.75975849410002 0.00264900662251656 0.0198884447681917 0.0133457044654132 2253 tags=48%	list=17%	signal=39% ENSMUSG00000036856/ENSMUSG00000040152/ENSMUSG00000039239/ENSMUSG00000021701/ENSMUSG00000034855/ENSMUSG00000019647/ENSMUSG00000063531/ENSMUSG00000041688/ENSMUSG00000073599/ENSMUSG00000033170/ENSMUSG00000022893/ENSMUSG00000029838/ENSMUSG00000034394/ENSMUSG00000022018/ENSMUSG00000037411/ENSMUSG00000020580/ENSMUSG00000003154/ENSMUSG00000044317/ENSMUSG00000016918/ENSMUSG00000058444/ENSMUSG0…
GO:0045765 regulation of angiogenesis 158 0.53990816613305 1.75898093789838 0.00117647058823529 0.0140702783982248 0.00944155158623138 2083 tags=42%	list=16%	signal=36% ENSMUSG00000040152/ENSMUSG00000039239/ENSMUSG00000029484/ENSMUSG00000024659/ENSMUSG00000056758/ENSMUSG00000029648/ENSMUSG00000052821/ENSMUSG00000021701/ENSMUSG00000034855/ENSMUSG00000019647/ENSMUSG00000063531/ENSMUSG00000041688/ENSMUSG00000023905/ENSMUSG00000022505/ENSMUSG00000073599/ENSMUSG00000050335/ENSMUSG00000022425/ENSMUSG00000033170/ENSMUSG00000022893/ENSMUSG00000028128/ENSMUSG0…
GO:0070613 regulation of protein processing 48 0.624595945849448 1.7588564345024 0.00418410041841004 0.0265075395311996 0.0177873027686122 1550 tags=38%	list=12%	signal=33% ENSMUSG00000040152/ENSMUSG00000026879/ENSMUSG00000032231/ENSMUSG00000038576/ENSMUSG00000036273/ENSMUSG00000037411/ENSMUSG00000026399/ENSMUSG00000021585/ENSMUSG00000028618/ENSMUSG00000000303/ENSMUSG00000032000/ENSMUSG00000027646/ENSMUSG00000026249/ENSMUSG00000000957/ENSMUSG00000020184/ENSMUSG00000042215/ENSMUSG00000034101/ENSMUSG00000025860
GO:0061351 neural precursor cell proliferation 111 0.558366877553453 1.75868890732285 0.00124069478908189 0.0140702783982248 0.00944155158623138 1283 tags=30%	list=10%	signal=27% ENSMUSG00000025219/ENSMUSG00000056758/ENSMUSG00000002249/ENSMUSG00000048616/ENSMUSG00000031137/ENSMUSG00000014602/ENSMUSG00000022297/ENSMUSG00000036273/ENSMUSG00000021318/ENSMUSG00000020644/ENSMUSG00000031785/ENSMUSG00000022382/ENSMUSG00000030890/ENSMUSG00000048482/ENSMUSG00000042228/ENSMUSG00000031328/ENSMUSG00000031565/ENSMUSG00000034675/ENSMUSG00000027315/ENSMUSG00000038119/ENSMUSG0…
GO:0051899 membrane depolarization 38 0.64877145528482 1.75853369146528 0.00288600288600289 0.0208510463383027 0.0139916371274376 1571 tags=39%	list=12%	signal=35% ENSMUSG00000007655/ENSMUSG00000021367/ENSMUSG00000053819/ENSMUSG00000052684/ENSMUSG00000036273/ENSMUSG00000040118/ENSMUSG00000041362/ENSMUSG00000050953/ENSMUSG00000041736/ENSMUSG00000027646/ENSMUSG00000024589/ENSMUSG00000069601/ENSMUSG00000049281/ENSMUSG00000021870/ENSMUSG00000026278
GO:0042303 molting cycle 72 0.588264884806686 1.75814953457608 0.0012970168612192 0.0140702783982248 0.00944155158623138 1833 tags=35%	list=14%	signal=30% ENSMUSG00000039239/ENSMUSG00000024907/ENSMUSG00000021765/ENSMUSG00000030800/ENSMUSG00000057329/ENSMUSG00000022297/ENSMUSG00000027356/ENSMUSG00000020122/ENSMUSG00000070305/ENSMUSG00000022952/ENSMUSG00000060548/ENSMUSG00000001420/ENSMUSG00000027523/ENSMUSG00000046186/ENSMUSG00000015647/ENSMUSG00000034854/ENSMUSG00000025856/ENSMUSG00000021469/ENSMUSG00000040734/ENSMUSG00000042821/ENSMUSG0…
GO:0042633 hair cycle 72 0.588264884806686 1.75814953457608 0.0012970168612192 0.0140702783982248 0.00944155158623138 1833 tags=35%	list=14%	signal=30% ENSMUSG00000039239/ENSMUSG00000024907/ENSMUSG00000021765/ENSMUSG00000030800/ENSMUSG00000057329/ENSMUSG00000022297/ENSMUSG00000027356/ENSMUSG00000020122/ENSMUSG00000070305/ENSMUSG00000022952/ENSMUSG00000060548/ENSMUSG00000001420/ENSMUSG00000027523/ENSMUSG00000046186/ENSMUSG00000015647/ENSMUSG00000034854/ENSMUSG00000025856/ENSMUSG00000021469/ENSMUSG00000040734/ENSMUSG00000042821/ENSMUSG0…
GO:0090288 negative regulation of cellular response to growth factor stimulus 85 0.575161638015374 1.7580564269575 0.00126103404791929 0.0140702783982248 0.00944155158623138 1148 tags=25%	list=9%	signal=23% ENSMUSG00000036856/ENSMUSG00000040152/ENSMUSG00000007655/ENSMUSG00000030782/ENSMUSG00000015619/ENSMUSG00000041120/ENSMUSG00000000058/ENSMUSG00000048616/ENSMUSG00000001870/ENSMUSG00000019647/ENSMUSG00000024985/ENSMUSG00000027204/ENSMUSG00000063382/ENSMUSG00000092035/ENSMUSG00000031012/ENSMUSG00000046186/ENSMUSG00000027070/ENSMUSG00000024544/ENSMUSG00000034220/ENSMUSG00000033295/ENSMUSG0…
GO:0050770 regulation of axonogenesis 114 0.556877678850543 1.75752742495255 0.00123609394313968 0.0140702783982248 0.00944155158623138 2461 tags=42%	list=19%	signal=34% ENSMUSG00000048915/ENSMUSG00000000125/ENSMUSG00000022055/ENSMUSG00000022054/ENSMUSG00000028780/ENSMUSG00000031137/ENSMUSG00000019647/ENSMUSG00000063531/ENSMUSG00000023905/ENSMUSG00000026121/ENSMUSG00000030890/ENSMUSG00000048482/ENSMUSG00000053646/ENSMUSG00000034675/ENSMUSG00000028289/ENSMUSG00000041362/ENSMUSG00000041936/ENSMUSG00000036606/ENSMUSG00000024304/ENSMUSG00000002274/ENSMUSG0…
GO:0032350 regulation of hormone metabolic process 22 0.710653906324068 1.75731760710903 0.00615384615384615 0.0338918681318681 0.0227423944476576 636 tags=23%	list=5%	signal=22% ENSMUSG00000036856/ENSMUSG00000024907/ENSMUSG00000015619/ENSMUSG00000024985/ENSMUSG00000005533
GO:0030326 embryonic limb morphogenesis 82 0.578491619942157 1.7570481000625 0.00127877237851662 0.0140702783982248 0.00944155158623138 1387 tags=32%	list=11%	signal=28% ENSMUSG00000039239/ENSMUSG00000025219/ENSMUSG00000000125/ENSMUSG00000034687/ENSMUSG00000025921/ENSMUSG00000048450/ENSMUSG00000048616/ENSMUSG00000022297/ENSMUSG00000000126/ENSMUSG00000021318/ENSMUSG00000028023/ENSMUSG00000004085/ENSMUSG00000021464/ENSMUSG00000021359/ENSMUSG00000031565/ENSMUSG00000027523/ENSMUSG00000039476/ENSMUSG00000050953/ENSMUSG00000021469/ENSMUSG00000027878/ENSMUSG0…
GO:0035113 embryonic appendage morphogenesis 82 0.578491619942157 1.7570481000625 0.00127877237851662 0.0140702783982248 0.00944155158623138 1387 tags=32%	list=11%	signal=28% ENSMUSG00000039239/ENSMUSG00000025219/ENSMUSG00000000125/ENSMUSG00000034687/ENSMUSG00000025921/ENSMUSG00000048450/ENSMUSG00000048616/ENSMUSG00000022297/ENSMUSG00000000126/ENSMUSG00000021318/ENSMUSG00000028023/ENSMUSG00000004085/ENSMUSG00000021464/ENSMUSG00000021359/ENSMUSG00000031565/ENSMUSG00000027523/ENSMUSG00000039476/ENSMUSG00000050953/ENSMUSG00000021469/ENSMUSG00000027878/ENSMUSG0…
GO:0002694 regulation of leukocyte activation 237 0.516578231352669 1.75437816051027 0.00111731843575419 0.0140702783982248 0.00944155158623138 1353 tags=27%	list=11%	signal=24% ENSMUSG00000040152/ENSMUSG00000007655/ENSMUSG00000005087/ENSMUSG00000024907/ENSMUSG00000038894/ENSMUSG00000024659/ENSMUSG00000023206/ENSMUSG00000015619/ENSMUSG00000026879/ENSMUSG00000002602/ENSMUSG00000022892/ENSMUSG00000038855/ENSMUSG00000025473/ENSMUSG00000021125/ENSMUSG00000057329/ENSMUSG00000079037/ENSMUSG00000037902/ENSMUSG00000024810/ENSMUSG00000053965/ENSMUSG00000036273/ENSMUSG0…
GO:0048589 developmental growth 449 0.497122985606776 1.75406734231917 0.00103199174406605 0.0140702783982248 0.00944155158623138 1543 tags=26%	list=12%	signal=24% ENSMUSG00000040152/ENSMUSG00000039239/ENSMUSG00000024907/ENSMUSG00000014599/ENSMUSG00000021367/ENSMUSG00000041377/ENSMUSG00000048915/ENSMUSG00000024659/ENSMUSG00000055737/ENSMUSG00000005124/ENSMUSG00000025219/ENSMUSG00000056758/ENSMUSG00000053819/ENSMUSG00000000125/ENSMUSG00000015619/ENSMUSG00000028780/ENSMUSG00000025921/ENSMUSG00000022892/ENSMUSG00000032231/ENSMUSG00000048616/ENSMUSG0…
GO:0046651 lymphocyte proliferation 127 0.548923167650966 1.75353272380432 0.00120481927710843 0.0140702783982248 0.00944155158623138 1339 tags=30%	list=10%	signal=27% ENSMUSG00000036856/ENSMUSG00000005087/ENSMUSG00000024907/ENSMUSG00000038894/ENSMUSG00000024659/ENSMUSG00000021125/ENSMUSG00000057329/ENSMUSG00000079037/ENSMUSG00000053965/ENSMUSG00000050335/ENSMUSG00000038910/ENSMUSG00000031217/ENSMUSG00000042228/ENSMUSG00000044813/ENSMUSG00000040329/ENSMUSG00000028042/ENSMUSG00000019256/ENSMUSG00000063632/ENSMUSG00000022488/ENSMUSG00000025383/ENSMUSG0…
GO:0032092 positive regulation of protein binding 81 0.578257073426183 1.75334175348736 0.00127877237851662 0.0140702783982248 0.00944155158623138 1584 tags=30%	list=12%	signal=26% ENSMUSG00000007655/ENSMUSG00000040249/ENSMUSG00000029761/ENSMUSG00000021701/ENSMUSG00000022892/ENSMUSG00000032231/ENSMUSG00000024985/ENSMUSG00000036273/ENSMUSG00000050335/ENSMUSG00000038910/ENSMUSG00000048482/ENSMUSG00000023826/ENSMUSG00000029570/ENSMUSG00000060802/ENSMUSG00000041936/ENSMUSG00000054196/ENSMUSG00000031751/ENSMUSG00000017737/ENSMUSG00000032041/ENSMUSG00000026383/ENSMUSG0…
GO:0031639 plasminogen activation 11 0.810788030761211 1.75324930189637 0.00517241379310345 0.0302313144097475 0.0202860601930395 992 tags=45%	list=8%	signal=42% ENSMUSG00000040152/ENSMUSG00000032231/ENSMUSG00000031538/ENSMUSG00000037411/ENSMUSG00000026249
GO:0044057 regulation of system process 248 0.514294265627401 1.7525481851601 0.00112233445566779 0.0140702783982248 0.00944155158623138 1528 tags=32%	list=12%	signal=29% ENSMUSG00000007655/ENSMUSG00000027335/ENSMUSG00000039239/ENSMUSG00000054889/ENSMUSG00000024907/ENSMUSG00000021367/ENSMUSG00000005124/ENSMUSG00000053819/ENSMUSG00000052821/ENSMUSG00000032366/ENSMUSG00000029761/ENSMUSG00000024331/ENSMUSG00000040998/ENSMUSG00000022892/ENSMUSG00000021125/ENSMUSG00000031137/ENSMUSG00000024381/ENSMUSG00000022505/ENSMUSG00000027030/ENSMUSG00000053965/ENSMUSG0…
GO:0032620 interleukin-17 production 14 0.770585945846755 1.75247996857268 0.00168067226890756 0.0142062874392717 0.00953281746888801 825 tags=50%	list=6%	signal=47% ENSMUSG00000021125/ENSMUSG00000079037/ENSMUSG00000028042/ENSMUSG00000022488/ENSMUSG00000025383/ENSMUSG00000039316/ENSMUSG00000027995
GO:1901343 negative regulation of vasculature development 71 0.5869826203819 1.75212595582225 0.00130039011703511 0.0140702783982248 0.00944155158623138 2253 tags=45%	list=17%	signal=37% ENSMUSG00000036856/ENSMUSG00000040152/ENSMUSG00000039239/ENSMUSG00000021701/ENSMUSG00000034855/ENSMUSG00000019647/ENSMUSG00000063531/ENSMUSG00000041688/ENSMUSG00000073599/ENSMUSG00000033170/ENSMUSG00000022893/ENSMUSG00000029838/ENSMUSG00000034394/ENSMUSG00000022018/ENSMUSG00000037411/ENSMUSG00000020580/ENSMUSG00000003154/ENSMUSG00000044317/ENSMUSG00000016918/ENSMUSG00000000489/ENSMUSG0…
GO:0008361 regulation of cell size 119 0.552152490237554 1.75210556006922 0.00121951219512195 0.0140702783982248 0.00944155158623138 2365 tags=38%	list=18%	signal=31% ENSMUSG00000021367/ENSMUSG00000048915/ENSMUSG00000000125/ENSMUSG00000028780/ENSMUSG00000031137/ENSMUSG00000019647/ENSMUSG00000063531/ENSMUSG00000023905/ENSMUSG00000054720/ENSMUSG00000026121/ENSMUSG00000030890/ENSMUSG00000048482/ENSMUSG00000019256/ENSMUSG00000034675/ENSMUSG00000028289/ENSMUSG00000041362/ENSMUSG00000050912/ENSMUSG00000030774/ENSMUSG00000007476/ENSMUSG00000019699/ENSMUSG0…
GO:0003151 outflow tract morphogenesis 50 0.617227407139095 1.75189317407485 0.00410958904109589 0.0263703190266859 0.0176952239599784 1887 tags=50%	list=15%	signal=43% ENSMUSG00000040152/ENSMUSG00000039239/ENSMUSG00000025219/ENSMUSG00000028780/ENSMUSG00000048616/ENSMUSG00000030770/ENSMUSG00000052684/ENSMUSG00000039910/ENSMUSG00000066026/ENSMUSG00000030890/ENSMUSG00000028023/ENSMUSG00000050288/ENSMUSG00000063632/ENSMUSG00000021359/ENSMUSG00000027070/ENSMUSG00000021469/ENSMUSG00000021796/ENSMUSG00000022528/ENSMUSG00000001827/ENSMUSG00000026814/ENSMUSG0…
GO:1904705 regulation of vascular smooth muscle cell proliferation 28 0.680364396934926 1.75172252531899 0.00612557427258806 0.0338134506524649 0.0226897741187563 2105 tags=54%	list=16%	signal=45% ENSMUSG00000021367/ENSMUSG00000001349/ENSMUSG00000052684/ENSMUSG00000022893/ENSMUSG00000023067/ENSMUSG00000003154/ENSMUSG00000031740/ENSMUSG00000017737/ENSMUSG00000021796/ENSMUSG00000030774/ENSMUSG00000020184/ENSMUSG00000000489/ENSMUSG00000001419/ENSMUSG00000037295/ENSMUSG00000000001
GO:1990874 vascular smooth muscle cell proliferation 28 0.680364396934926 1.75172252531899 0.00612557427258806 0.0338134506524649 0.0226897741187563 2105 tags=54%	list=16%	signal=45% ENSMUSG00000021367/ENSMUSG00000001349/ENSMUSG00000052684/ENSMUSG00000022893/ENSMUSG00000023067/ENSMUSG00000003154/ENSMUSG00000031740/ENSMUSG00000017737/ENSMUSG00000021796/ENSMUSG00000030774/ENSMUSG00000020184/ENSMUSG00000000489/ENSMUSG00000001419/ENSMUSG00000037295/ENSMUSG00000000001
GO:0032963 collagen metabolic process 47 0.625776865325517 1.75172127516501 0.00421348314606742 0.0265075395311996 0.0177873027686122 1408 tags=43%	list=11%	signal=38% ENSMUSG00000036856/ENSMUSG00000001506/ENSMUSG00000026837/ENSMUSG00000001870/ENSMUSG00000028967/ENSMUSG00000019997/ENSMUSG00000022018/ENSMUSG00000037411/ENSMUSG00000070436/ENSMUSG00000048376/ENSMUSG00000025809/ENSMUSG00000031740/ENSMUSG00000017737/ENSMUSG00000000957/ENSMUSG00000061013/ENSMUSG00000026814/ENSMUSG00000042745/ENSMUSG00000004846/ENSMUSG00000021948/ENSMUSG00000000489
GO:0050680 negative regulation of epithelial cell proliferation 91 0.571595313092445 1.75151584145766 0.00128700128700129 0.0140702783982248 0.00944155158623138 1271 tags=30%	list=10%	signal=27% ENSMUSG00000040152/ENSMUSG00000007655/ENSMUSG00000039239/ENSMUSG00000015619/ENSMUSG00000047281/ENSMUSG00000029648/ENSMUSG00000000058/ENSMUSG00000041351/ENSMUSG00000073802/ENSMUSG00000001300/ENSMUSG00000001672/ENSMUSG00000115388/ENSMUSG00000029838/ENSMUSG00000022018/ENSMUSG00000031012/ENSMUSG00000037600/ENSMUSG00000046186/ENSMUSG00000040374/ENSMUSG00000050953/ENSMUSG00000000303/ENSMUSG0…
GO:0009612 response to mechanical stimulus 69 0.587526481244106 1.75143674953199 0.0012970168612192 0.0140702783982248 0.00944155158623138 2361 tags=42%	list=18%	signal=35% ENSMUSG00000040152/ENSMUSG00000007655/ENSMUSG00000041482/ENSMUSG00000001506/ENSMUSG00000052684/ENSMUSG00000024803/ENSMUSG00000004665/ENSMUSG00000030339/ENSMUSG00000074968/ENSMUSG00000021250/ENSMUSG00000052837/ENSMUSG00000035873/ENSMUSG00000014444/ENSMUSG00000031740/ENSMUSG00000026249/ENSMUSG00000034462/ENSMUSG00000051747/ENSMUSG00000021025/ENSMUSG00000029104/ENSMUSG00000001729/ENSMUSG0…
GO:0055017 cardiac muscle tissue growth 57 0.605301336198204 1.7511300486172 0.00268456375838926 0.0199336097868688 0.0133760114601765 1543 tags=30%	list=12%	signal=26% ENSMUSG00000039239/ENSMUSG00000021367/ENSMUSG00000005124/ENSMUSG00000053819/ENSMUSG00000048616/ENSMUSG00000039910/ENSMUSG00000022865/ENSMUSG00000031565/ENSMUSG00000048078/ENSMUSG00000050953/ENSMUSG00000021796/ENSMUSG00000030774/ENSMUSG00000031681/ENSMUSG00000024014/ENSMUSG00000024431/ENSMUSG00000028273/ENSMUSG00000033237
GO:0007173 epidermal growth factor receptor signaling pathway 65 0.594632172604399 1.75061339560676 0.00261780104712042 0.0198884447681917 0.0133457044654132 1186 tags=29%	list=9%	signal=27% ENSMUSG00000020467/ENSMUSG00000031841/ENSMUSG00000022892/ENSMUSG00000046733/ENSMUSG00000018166/ENSMUSG00000028967/ENSMUSG00000046223/ENSMUSG00000020122/ENSMUSG00000020282/ENSMUSG00000040525/ENSMUSG00000037104/ENSMUSG00000021359/ENSMUSG00000059456/ENSMUSG00000027646/ENSMUSG00000017737/ENSMUSG00000031955/ENSMUSG00000033295/ENSMUSG00000030536/ENSMUSG00000024486
GO:0045766 positive regulation of angiogenesis 87 0.571274824977145 1.75040686542542 0.00127064803049555 0.0140702783982248 0.00944155158623138 1558 tags=39%	list=12%	signal=35% ENSMUSG00000040152/ENSMUSG00000029484/ENSMUSG00000024659/ENSMUSG00000056758/ENSMUSG00000029648/ENSMUSG00000052821/ENSMUSG00000021701/ENSMUSG00000050335/ENSMUSG00000028128/ENSMUSG00000000555/ENSMUSG00000021583/ENSMUSG00000032035/ENSMUSG00000048373/ENSMUSG00000010051/ENSMUSG00000004791/ENSMUSG00000037411/ENSMUSG00000022952/ENSMUSG00000029859/ENSMUSG00000022475/ENSMUSG00000059456/ENSMUSG0…
GO:0072132 mesenchyme morphogenesis 27 0.680934742294306 1.75025791690393 0.00304878048780488 0.0215439294535782 0.0144565811385616 1833 tags=52%	list=14%	signal=45% ENSMUSG00000039239/ENSMUSG00000025219/ENSMUSG00000048450/ENSMUSG00000048616/ENSMUSG00000031565/ENSMUSG00000032402/ENSMUSG00000021469/ENSMUSG00000021796/ENSMUSG00000020184/ENSMUSG00000042821/ENSMUSG00000026814/ENSMUSG00000029104/ENSMUSG00000022883/ENSMUSG00000024515
GO:0050918 positive chemotaxis 14 0.769171403531835 1.74926299182277 0.00168067226890756 0.0142062874392717 0.00953281746888801 721 tags=43%	list=6%	signal=41% ENSMUSG00000031841/ENSMUSG00000050335/ENSMUSG00000022382/ENSMUSG00000009376/ENSMUSG00000004791/ENSMUSG00000032402
GO:0007568 aging 142 0.539901410206365 1.74925145719771 0.00118343195266272 0.0140702783982248 0.00944155158623138 1717 tags=27%	list=13%	signal=24% ENSMUSG00000007655/ENSMUSG00000027335/ENSMUSG00000056758/ENSMUSG00000030562/ENSMUSG00000021701/ENSMUSG00000022892/ENSMUSG00000021125/ENSMUSG00000057329/ENSMUSG00000079037/ENSMUSG00000022184/ENSMUSG00000036273/ENSMUSG00000018217/ENSMUSG00000020032/ENSMUSG00000020644/ENSMUSG00000030890/ENSMUSG00000037411/ENSMUSG00000007817/ENSMUSG00000026048/ENSMUSG00000028063/ENSMUSG00000037664/ENSMUSG0…
GO:0030308 negative regulation of cell growth 117 0.552374040688201 1.74861214164604 0.00122850122850123 0.0140702783982248 0.00944155158623138 1864 tags=32%	list=14%	signal=27% ENSMUSG00000039239/ENSMUSG00000024907/ENSMUSG00000000125/ENSMUSG00000028780/ENSMUSG00000028755/ENSMUSG00000048450/ENSMUSG00000032060/ENSMUSG00000031137/ENSMUSG00000019647/ENSMUSG00000057329/ENSMUSG00000063531/ENSMUSG00000026121/ENSMUSG00000010051/ENSMUSG00000031880/ENSMUSG00000028179/ENSMUSG00000028289/ENSMUSG00000032402/ENSMUSG00000023067/ENSMUSG00000050953/ENSMUSG00000029161/ENSMUSG0…
GO:0003298 physiological muscle hypertrophy 22 0.707117816790959 1.74857350207907 0.00769230769230769 0.0390202429149798 0.0261836778180268 1357 tags=27%	list=11%	signal=24% ENSMUSG00000021367/ENSMUSG00000005124/ENSMUSG00000053819/ENSMUSG00000030774/ENSMUSG00000024431/ENSMUSG00000028273
GO:0003301 physiological cardiac muscle hypertrophy 22 0.707117816790959 1.74857350207907 0.00769230769230769 0.0390202429149798 0.0261836778180268 1357 tags=27%	list=11%	signal=24% ENSMUSG00000021367/ENSMUSG00000005124/ENSMUSG00000053819/ENSMUSG00000030774/ENSMUSG00000024431/ENSMUSG00000028273
GO:0061049 cell growth involved in cardiac muscle cell development 22 0.707117816790959 1.74857350207907 0.00769230769230769 0.0390202429149798 0.0261836778180268 1357 tags=27%	list=11%	signal=24% ENSMUSG00000021367/ENSMUSG00000005124/ENSMUSG00000053819/ENSMUSG00000030774/ENSMUSG00000024431/ENSMUSG00000028273
GO:1902914 regulation of protein polyubiquitination 18 0.737374005756225 1.74731192876702 0.00483091787439614 0.0289554642247699 0.0194299289213733 1550 tags=44%	list=12%	signal=39% ENSMUSG00000063268/ENSMUSG00000022184/ENSMUSG00000023826/ENSMUSG00000033788/ENSMUSG00000032000/ENSMUSG00000027189/ENSMUSG00000015305/ENSMUSG00000025860
GO:0045823 positive regulation of heart contraction 13 0.777078271683978 1.7471101197847 0.0033500837520938 0.0232418311161127 0.0155959207935034 1116 tags=46%	list=9%	signal=42% ENSMUSG00000039239/ENSMUSG00000021367/ENSMUSG00000032366/ENSMUSG00000019997/ENSMUSG00000020439/ENSMUSG00000049281
GO:0048608 reproductive structure development 278 0.505512844885729 1.74702545797198 0.00109289617486339 0.0140702783982248 0.00944155158623138 1304 tags=26%	list=10%	signal=23% ENSMUSG00000036856/ENSMUSG00000005087/ENSMUSG00000039239/ENSMUSG00000049382/ENSMUSG00000024659/ENSMUSG00000025219/ENSMUSG00000056758/ENSMUSG00000015619/ENSMUSG00000020911/ENSMUSG00000025921/ENSMUSG00000002602/ENSMUSG00000048616/ENSMUSG00000021765/ENSMUSG00000057329/ENSMUSG00000032446/ENSMUSG00000028195/ENSMUSG00000037428/ENSMUSG00000039910/ENSMUSG00000024985/ENSMUSG00000051159/ENSMUSG0…
GO:0001935 endothelial cell proliferation 73 0.583198691084338 1.74686531082822 0.00129198966408269 0.0140702783982248 0.00944155158623138 1942 tags=37%	list=15%	signal=32% ENSMUSG00000040152/ENSMUSG00000007655/ENSMUSG00000031841/ENSMUSG00000029648/ENSMUSG00000000058/ENSMUSG00000052684/ENSMUSG00000028128/ENSMUSG00000048373/ENSMUSG00000022018/ENSMUSG00000004791/ENSMUSG00000031565/ENSMUSG00000033788/ENSMUSG00000006519/ENSMUSG00000050953/ENSMUSG00000028108/ENSMUSG00000019699/ENSMUSG00000016918/ENSMUSG00000022770/ENSMUSG00000026814/ENSMUSG00000000489/ENSMUSG0…
GO:0050670 regulation of lymphocyte proliferation 96 0.564712941305901 1.74560557941589 0.00126903553299492 0.0140702783982248 0.00944155158623138 1259 tags=33%	list=10%	signal=30% ENSMUSG00000005087/ENSMUSG00000024907/ENSMUSG00000038894/ENSMUSG00000024659/ENSMUSG00000021125/ENSMUSG00000057329/ENSMUSG00000079037/ENSMUSG00000053965/ENSMUSG00000050335/ENSMUSG00000031217/ENSMUSG00000042228/ENSMUSG00000040329/ENSMUSG00000028042/ENSMUSG00000019256/ENSMUSG00000063632/ENSMUSG00000022488/ENSMUSG00000025383/ENSMUSG00000031642/ENSMUSG00000062312/ENSMUSG00000023067/ENSMUSG0…
GO:1905477 positive regulation of protein localization to membrane 70 0.585480991320895 1.74520870489902 0.00130548302872063 0.0140702783982248 0.00944155158623138 1705 tags=41%	list=13%	signal=36% ENSMUSG00000040249/ENSMUSG00000024521/ENSMUSG00000079037/ENSMUSG00000050335/ENSMUSG00000036667/ENSMUSG00000029032/ENSMUSG00000001507/ENSMUSG00000029838/ENSMUSG00000023826/ENSMUSG00000032290/ENSMUSG00000020122/ENSMUSG00000062312/ENSMUSG00000017774/ENSMUSG00000025809/ENSMUSG00000073982/ENSMUSG00000032883/ENSMUSG00000030774/ENSMUSG00000041488/ENSMUSG00000069601/ENSMUSG00000037062/ENSMUSG0…
GO:0045860 positive regulation of protein kinase activity 267 0.507540426166273 1.74511985947735 0.00110132158590308 0.0140702783982248 0.00944155158623138 1768 tags=30%	list=14%	signal=26% ENSMUSG00000040152/ENSMUSG00000039239/ENSMUSG00000014599/ENSMUSG00000021367/ENSMUSG00000055737/ENSMUSG00000029648/ENSMUSG00000030562/ENSMUSG00000025473/ENSMUSG00000079037/ENSMUSG00000028195/ENSMUSG00000022505/ENSMUSG00000027030/ENSMUSG00000053965/ENSMUSG00000036273/ENSMUSG00000033170/ENSMUSG00000052854/ENSMUSG00000024235/ENSMUSG00000022037/ENSMUSG00000022382/ENSMUSG00000018166/ENSMUSG0…
GO:0061458 reproductive system development 281 0.504625146712449 1.74476426592146 0.00109170305676856 0.0140702783982248 0.00944155158623138 1304 tags=25%	list=10%	signal=23% ENSMUSG00000036856/ENSMUSG00000005087/ENSMUSG00000039239/ENSMUSG00000049382/ENSMUSG00000024659/ENSMUSG00000025219/ENSMUSG00000056758/ENSMUSG00000015619/ENSMUSG00000020911/ENSMUSG00000025921/ENSMUSG00000002602/ENSMUSG00000048616/ENSMUSG00000021765/ENSMUSG00000057329/ENSMUSG00000032446/ENSMUSG00000028195/ENSMUSG00000037428/ENSMUSG00000039910/ENSMUSG00000024985/ENSMUSG00000051159/ENSMUSG0…
GO:0061564 axon development 262 0.50831889003027 1.7438134354611 0.00111234705228031 0.0140702783982248 0.00944155158623138 1846 tags=34%	list=14%	signal=30% ENSMUSG00000039239/ENSMUSG00000048915/ENSMUSG00000025219/ENSMUSG00000000125/ENSMUSG00000022055/ENSMUSG00000015619/ENSMUSG00000022054/ENSMUSG00000028780/ENSMUSG00000022892/ENSMUSG00000048616/ENSMUSG00000031137/ENSMUSG00000019647/ENSMUSG00000057329/ENSMUSG00000036030/ENSMUSG00000063531/ENSMUSG00000047261/ENSMUSG00000023905/ENSMUSG00000052684/ENSMUSG00000020099/ENSMUSG00000027858/ENSMUSG0…
GO:2000647 negative regulation of stem cell proliferation 11 0.80638889240145 1.7437365982481 0.00517241379310345 0.0302313144097475 0.0202860601930395 1227 tags=64%	list=10%	signal=58% ENSMUSG00000048482/ENSMUSG00000027356/ENSMUSG00000037600/ENSMUSG00000046731/ENSMUSG00000047139/ENSMUSG00000037279/ENSMUSG00000037815
GO:0046636 negative regulation of alpha-beta T cell activation 20 0.720893221600162 1.74345737617312 0.0062402496099844 0.0341724578074032 0.0229306779926699 594 tags=35%	list=5%	signal=33% ENSMUSG00000005087/ENSMUSG00000024659/ENSMUSG00000021125/ENSMUSG00000021318/ENSMUSG00000028042/ENSMUSG00000037104/ENSMUSG00000022952
GO:0060349 bone morphogenesis 57 0.60223716685012 1.74226544069616 0.00268456375838926 0.0199336097868688 0.0133760114601765 1400 tags=42%	list=11%	signal=38% ENSMUSG00000040152/ENSMUSG00000062327/ENSMUSG00000001506/ENSMUSG00000075304/ENSMUSG00000032231/ENSMUSG00000048450/ENSMUSG00000039910/ENSMUSG00000066026/ENSMUSG00000025650/ENSMUSG00000021318/ENSMUSG00000002881/ENSMUSG00000021359/ENSMUSG00000070436/ENSMUSG00000025082/ENSMUSG00000027523/ENSMUSG00000022483/ENSMUSG00000000142/ENSMUSG00000028763/ENSMUSG00000021469/ENSMUSG00000000957/ENSMUSG0…
GO:0045651 positive regulation of macrophage differentiation 10 0.829402585208361 1.74225013136913 0.00355239786856128 0.0235474626253051 0.0158010081115185 1064 tags=60%	list=8%	signal=55% ENSMUSG00000014599/ENSMUSG00000026029/ENSMUSG00000020644/ENSMUSG00000034394/ENSMUSG00000021464/ENSMUSG00000032501
GO:0035115 embryonic forelimb morphogenesis 14 0.765992523208145 1.74203352686849 0.00168067226890756 0.0142062874392717 0.00953281746888801 915 tags=43%	list=7%	signal=40% ENSMUSG00000000125/ENSMUSG00000025921/ENSMUSG00000048450/ENSMUSG00000000126/ENSMUSG00000021359/ENSMUSG00000021469
GO:0030866 cortical actin cytoskeleton organization 33 0.654550847010059 1.74161931205962 0.00440528634361234 0.0270779016452396 0.0181700317502378 2649 tags=58%	list=21%	signal=46% ENSMUSG00000037060/ENSMUSG00000022488/ENSMUSG00000036053/ENSMUSG00000027624/ENSMUSG00000020580/ENSMUSG00000034930/ENSMUSG00000024044/ENSMUSG00000028465/ENSMUSG00000086040/ENSMUSG00000024143/ENSMUSG00000032504/ENSMUSG00000022770/ENSMUSG00000027935/ENSMUSG00000019978/ENSMUSG00000024290/ENSMUSG00000036777/ENSMUSG00000020782/ENSMUSG00000003814/ENSMUSG00000028906
GO:0002521 leukocyte differentiation 281 0.503712785335913 1.74160973520146 0.00109170305676856 0.0140702783982248 0.00944155158623138 1353 tags=26%	list=11%	signal=23% ENSMUSG00000036856/ENSMUSG00000005087/ENSMUSG00000014599/ENSMUSG00000024659/ENSMUSG00000023206/ENSMUSG00000027562/ENSMUSG00000015619/ENSMUSG00000002602/ENSMUSG00000022892/ENSMUSG00000038855/ENSMUSG00000015133/ENSMUSG00000025473/ENSMUSG00000026029/ENSMUSG00000032231/ENSMUSG00000057329/ENSMUSG00000032446/ENSMUSG00000031093/ENSMUSG00000052684/ENSMUSG00000039910/ENSMUSG00000027858/ENSMUSG0…
GO:1903317 regulation of protein maturation 50 0.613409277598821 1.74105607416326 0.00410958904109589 0.0263703190266859 0.0176952239599784 1550 tags=36%	list=12%	signal=32% ENSMUSG00000040152/ENSMUSG00000026879/ENSMUSG00000032231/ENSMUSG00000038576/ENSMUSG00000036273/ENSMUSG00000037411/ENSMUSG00000026399/ENSMUSG00000021585/ENSMUSG00000028618/ENSMUSG00000000303/ENSMUSG00000032000/ENSMUSG00000027646/ENSMUSG00000026249/ENSMUSG00000000957/ENSMUSG00000020184/ENSMUSG00000042215/ENSMUSG00000034101/ENSMUSG00000025860
GO:0006692 prostanoid metabolic process 20 0.719180570501144 1.73931538384759 0.0062402496099844 0.0341724578074032 0.0229306779926699 475 tags=20%	list=4%	signal=19% ENSMUSG00000021367/ENSMUSG00000024659/ENSMUSG00000056220/ENSMUSG00000028583
GO:0006693 prostaglandin metabolic process 20 0.719180570501144 1.73931538384759 0.0062402496099844 0.0341724578074032 0.0229306779926699 475 tags=20%	list=4%	signal=19% ENSMUSG00000021367/ENSMUSG00000024659/ENSMUSG00000056220/ENSMUSG00000028583
GO:0060419 heart growth 63 0.593083963690234 1.73856125435794 0.00264900662251656 0.0198884447681917 0.0133457044654132 1357 tags=30%	list=11%	signal=27% ENSMUSG00000039239/ENSMUSG00000021367/ENSMUSG00000005124/ENSMUSG00000053819/ENSMUSG00000048616/ENSMUSG00000039910/ENSMUSG00000019256/ENSMUSG00000022865/ENSMUSG00000031565/ENSMUSG00000048078/ENSMUSG00000050953/ENSMUSG00000021796/ENSMUSG00000030774/ENSMUSG00000031681/ENSMUSG00000019960/ENSMUSG00000024014/ENSMUSG00000024431/ENSMUSG00000051747/ENSMUSG00000028273
GO:0010762 regulation of fibroblast migration 23 0.699945094018539 1.73832442358961 0.00465116279069767 0.0281936521866316 0.0189187316690146 1893 tags=43%	list=15%	signal=37% ENSMUSG00000040152/ENSMUSG00000035783/ENSMUSG00000032841/ENSMUSG00000031565/ENSMUSG00000030774/ENSMUSG00000017009/ENSMUSG00000026341/ENSMUSG00000001729/ENSMUSG00000010047/ENSMUSG00000071646
GO:0048588 developmental cell growth 150 0.533527581783763 1.73832337121612 0.00117370892018779 0.0140702783982248 0.00944155158623138 2472 tags=40%	list=19%	signal=33% ENSMUSG00000024907/ENSMUSG00000021367/ENSMUSG00000048915/ENSMUSG00000005124/ENSMUSG00000053819/ENSMUSG00000000125/ENSMUSG00000028780/ENSMUSG00000022892/ENSMUSG00000031137/ENSMUSG00000019647/ENSMUSG00000063531/ENSMUSG00000023905/ENSMUSG00000026121/ENSMUSG00000030890/ENSMUSG00000048482/ENSMUSG00000023826/ENSMUSG00000003534/ENSMUSG00000021823/ENSMUSG00000034675/ENSMUSG00000028289/ENSMUSG0…
GO:2000117 negative regulation of cysteine-type endopeptidase activity 59 0.601022380573322 1.7382568922878 0.00134408602150538 0.0140702783982248 0.00944155158623138 1702 tags=31%	list=13%	signal=27% ENSMUSG00000040152/ENSMUSG00000026420/ENSMUSG00000005087/ENSMUSG00000047281/ENSMUSG00000032060/ENSMUSG00000000126/ENSMUSG00000046223/ENSMUSG00000021585/ENSMUSG00000031642/ENSMUSG00000032000/ENSMUSG00000027646/ENSMUSG00000017737/ENSMUSG00000020184/ENSMUSG00000029104/ENSMUSG00000025860/ENSMUSG00000058444/ENSMUSG00000031309/ENSMUSG00000001729
GO:0071902 positive regulation of protein serine/threonine kinase activity 169 0.529965647224651 1.73762532985482 0.00117508813160987 0.0140702783982248 0.00944155158623138 2052 tags=36%	list=16%	signal=30% ENSMUSG00000040152/ENSMUSG00000021367/ENSMUSG00000055737/ENSMUSG00000029648/ENSMUSG00000030562/ENSMUSG00000025473/ENSMUSG00000027030/ENSMUSG00000053965/ENSMUSG00000036273/ENSMUSG00000052854/ENSMUSG00000022382/ENSMUSG00000030890/ENSMUSG00000031303/ENSMUSG00000033542/ENSMUSG00000012519/ENSMUSG00000004085/ENSMUSG00000020122/ENSMUSG00000024013/ENSMUSG00000081683/ENSMUSG00000009376/ENSMUSG0…
GO:0002474 antigen processing and presentation of peptide antigen via MHC class I 13 0.772811858111902 1.7375179144708 0.0050251256281407 0.0299333503115081 0.0200861179229045 1081 tags=46%	list=8%	signal=42% ENSMUSG00000037321/ENSMUSG00000021583/ENSMUSG00000024308/ENSMUSG00000060802/ENSMUSG00000060550/ENSMUSG00000073411
GO:0051346 negative regulation of hydrolase activity 200 0.521207059503562 1.73712149543853 0.00115606936416185 0.0140702783982248 0.00944155158623138 1959 tags=30%	list=15%	signal=26% ENSMUSG00000026315/ENSMUSG00000040152/ENSMUSG00000026420/ENSMUSG00000005087/ENSMUSG00000039239/ENSMUSG00000024659/ENSMUSG00000047281/ENSMUSG00000021209/ENSMUSG00000022892/ENSMUSG00000032060/ENSMUSG00000041688/ENSMUSG00000024381/ENSMUSG00000036273/ENSMUSG00000000126/ENSMUSG00000025650/ENSMUSG00000045827/ENSMUSG00000017723/ENSMUSG00000046223/ENSMUSG00000047557/ENSMUSG00000021403/ENSMUSG0…
GO:0040036 regulation of fibroblast growth factor receptor signaling pathway 21 0.712835689653839 1.73697241272187 0.00619195046439629 0.0340627959907828 0.0228570918368486 1408 tags=43%	list=11%	signal=38% ENSMUSG00000036856/ENSMUSG00000040152/ENSMUSG00000015619/ENSMUSG00000048616/ENSMUSG00000024985/ENSMUSG00000048373/ENSMUSG00000034220/ENSMUSG00000016918/ENSMUSG00000000489
GO:0034505 tooth mineralization 10 0.826590514573924 1.73634307185468 0.00355239786856128 0.0235474626253051 0.0158010081115185 938 tags=60%	list=7%	signal=56% ENSMUSG00000001506/ENSMUSG00000033227/ENSMUSG00000021359/ENSMUSG00000063275/ENSMUSG00000021469/ENSMUSG00000032012
GO:0006936 muscle contraction 110 0.552672791957517 1.73625130688384 0.00124843945068664 0.0140702783982248 0.00944155158623138 1239 tags=35%	list=10%	signal=32% ENSMUSG00000007655/ENSMUSG00000054889/ENSMUSG00000021367/ENSMUSG00000053819/ENSMUSG00000035783/ENSMUSG00000032366/ENSMUSG00000029761/ENSMUSG00000024331/ENSMUSG00000040998/ENSMUSG00000021125/ENSMUSG00000041189/ENSMUSG00000024381/ENSMUSG00000048096/ENSMUSG00000053965/ENSMUSG00000044393/ENSMUSG00000028464/ENSMUSG00000031328/ENSMUSG00000019997/ENSMUSG00000009376/ENSMUSG00000032826/ENSMUSG0…
GO:0051249 regulation of lymphocyte activation 206 0.519597452472103 1.73553561043223 0.00115340253748558 0.0140702783982248 0.00944155158623138 1259 tags=26%	list=10%	signal=24% ENSMUSG00000007655/ENSMUSG00000005087/ENSMUSG00000024907/ENSMUSG00000038894/ENSMUSG00000024659/ENSMUSG00000023206/ENSMUSG00000015619/ENSMUSG00000026879/ENSMUSG00000002602/ENSMUSG00000038855/ENSMUSG00000025473/ENSMUSG00000021125/ENSMUSG00000057329/ENSMUSG00000079037/ENSMUSG00000037902/ENSMUSG00000053965/ENSMUSG00000050335/ENSMUSG00000001300/ENSMUSG00000021318/ENSMUSG00000068220/ENSMUSG0…
GO:0120035 regulation of plasma membrane bounded cell projection organization 472 0.48979009554603 1.73527807450836 0.00102774922918808 0.0140702783982248 0.00944155158623138 1904 tags=31%	list=15%	signal=28% ENSMUSG00000020467/ENSMUSG00000051397/ENSMUSG00000007655/ENSMUSG00000005087/ENSMUSG00000048915/ENSMUSG00000023206/ENSMUSG00000040249/ENSMUSG00000000125/ENSMUSG00000022055/ENSMUSG00000015619/ENSMUSG00000022054/ENSMUSG00000028780/ENSMUSG00000034813/ENSMUSG00000036913/ENSMUSG00000021701/ENSMUSG00000031137/ENSMUSG00000019647/ENSMUSG00000079037/ENSMUSG00000063531/ENSMUSG00000041351/ENSMUSG0…
GO:0043507 positive regulation of JUN kinase activity 52 0.607205690373562 1.73509145365819 0.0040595399188092 0.0261886517653836 0.0175733201304613 2052 tags=44%	list=16%	signal=37% ENSMUSG00000021367/ENSMUSG00000052854/ENSMUSG00000022382/ENSMUSG00000033542/ENSMUSG00000012519/ENSMUSG00000004085/ENSMUSG00000024013/ENSMUSG00000081683/ENSMUSG00000021464/ENSMUSG00000059456/ENSMUSG00000032717/ENSMUSG00000032041/ENSMUSG00000030774/ENSMUSG00000061288/ENSMUSG00000015305/ENSMUSG00000003233/ENSMUSG00000024163/ENSMUSG00000042724/ENSMUSG00000021754/ENSMUSG00000041390/ENSMUSG0…
GO:0035313 wound healing	spreading of epidermal cells 11 0.802255325177932 1.73479816603892 0.00517241379310345 0.0302313144097475 0.0202860601930395 1327 tags=64%	list=10%	signal=57% ENSMUSG00000033149/ENSMUSG00000026837/ENSMUSG00000021469/ENSMUSG00000022178/ENSMUSG00000039087/ENSMUSG00000024486/ENSMUSG00000064302
GO:2000116 regulation of cysteine-type endopeptidase activity 151 0.532760566219389 1.73417322580339 0.00117233294255569 0.0140702783982248 0.00944155158623138 1702 tags=29%	list=13%	signal=26% ENSMUSG00000040152/ENSMUSG00000026420/ENSMUSG00000005087/ENSMUSG00000026879/ENSMUSG00000047281/ENSMUSG00000019851/ENSMUSG00000026029/ENSMUSG00000024521/ENSMUSG00000032060/ENSMUSG00000028195/ENSMUSG00000000126/ENSMUSG00000028128/ENSMUSG00000046223/ENSMUSG00000019997/ENSMUSG00000019979/ENSMUSG00000028289/ENSMUSG00000021585/ENSMUSG00000031642/ENSMUSG00000032402/ENSMUSG00000048376/ENSMUSG0…
GO:1904018 positive regulation of vasculature development 98 0.558039886974629 1.73407007788289 0.00126262626262626 0.0140702783982248 0.00944155158623138 1558 tags=39%	list=12%	signal=34% ENSMUSG00000040152/ENSMUSG00000029484/ENSMUSG00000024659/ENSMUSG00000056758/ENSMUSG00000029648/ENSMUSG00000052821/ENSMUSG00000021701/ENSMUSG00000050335/ENSMUSG00000001300/ENSMUSG00000028128/ENSMUSG00000000555/ENSMUSG00000021583/ENSMUSG00000032035/ENSMUSG00000048373/ENSMUSG00000010051/ENSMUSG00000028179/ENSMUSG00000004791/ENSMUSG00000037411/ENSMUSG00000022952/ENSMUSG00000029859/ENSMUSG0…
GO:1990266 neutrophil migration 29 0.66803268739806 1.73328487534839 0.00610687022900763 0.0338134506524649 0.0226897741187563 1990 tags=59%	list=15%	signal=50% ENSMUSG00000021367/ENSMUSG00000026166/ENSMUSG00000060183/ENSMUSG00000025473/ENSMUSG00000034855/ENSMUSG00000050335/ENSMUSG00000022488/ENSMUSG00000022865/ENSMUSG00000025383/ENSMUSG00000033788/ENSMUSG00000035873/ENSMUSG00000032041/ENSMUSG00000005103/ENSMUSG00000054400/ENSMUSG00000023235/ENSMUSG00000031402/ENSMUSG00000032508
GO:0008016 regulation of heart contraction 73 0.57856140659063 1.73297517091134 0.00129198966408269 0.0140702783982248 0.00944155158623138 1379 tags=36%	list=11%	signal=32% ENSMUSG00000007655/ENSMUSG00000027335/ENSMUSG00000039239/ENSMUSG00000054889/ENSMUSG00000021367/ENSMUSG00000032366/ENSMUSG00000024331/ENSMUSG00000031137/ENSMUSG00000024381/ENSMUSG00000053965/ENSMUSG00000044393/ENSMUSG00000031328/ENSMUSG00000019997/ENSMUSG00000032826/ENSMUSG00000022865/ENSMUSG00000040118/ENSMUSG00000041936/ENSMUSG00000050953/ENSMUSG00000020439/ENSMUSG00000049281/ENSMUSG0…
GO:0045620 negative regulation of lymphocyte differentiation 30 0.66309401878362 1.7329518337255 0.00303490136570561 0.0215076318843167 0.0144322244511573 1353 tags=37%	list=11%	signal=33% ENSMUSG00000005087/ENSMUSG00000024659/ENSMUSG00000021318/ENSMUSG00000020644/ENSMUSG00000028042/ENSMUSG00000037104/ENSMUSG00000022952/ENSMUSG00000062312/ENSMUSG00000036712/ENSMUSG00000034227/ENSMUSG00000031885
GO:0006929 substrate-dependent cell migration 18 0.731268611918538 1.7328443351183 0.00483091787439614 0.0289554642247699 0.0194299289213733 1670 tags=44%	list=13%	signal=39% ENSMUSG00000025473/ENSMUSG00000023905/ENSMUSG00000031565/ENSMUSG00000041362/ENSMUSG00000026383/ENSMUSG00000000489/ENSMUSG00000031078/ENSMUSG00000022883
GO:0061028 establishment of endothelial barrier 28 0.672913120369784 1.7325378515466 0.00612557427258806 0.0338134506524649 0.0226897741187563 2219 tags=57%	list=17%	signal=47% ENSMUSG00000022382/ENSMUSG00000068566/ENSMUSG00000020580/ENSMUSG00000028970/ENSMUSG00000031207/ENSMUSG00000021636/ENSMUSG00000038235/ENSMUSG00000050029/ENSMUSG00000068036/ENSMUSG00000026814/ENSMUSG00000029106/ENSMUSG00000030516/ENSMUSG00000030341/ENSMUSG00000032508/ENSMUSG00000052681/ENSMUSG00000024290
GO:0001782 B cell homeostasis 24 0.685816441644512 1.73184589845434 0.0060882800608828 0.0338134506524649 0.0226897741187563 1259 tags=33%	list=10%	signal=30% ENSMUSG00000005087/ENSMUSG00000057329/ENSMUSG00000031093/ENSMUSG00000042228/ENSMUSG00000019256/ENSMUSG00000022488/ENSMUSG00000027381/ENSMUSG00000034801
GO:0043549 regulation of kinase activity 475 0.488445757619899 1.73091942559582 0.00102880658436214 0.0140702783982248 0.00944155158623138 1743 tags=27%	list=14%	signal=24% ENSMUSG00000040152/ENSMUSG00000055980/ENSMUSG00000007655/ENSMUSG00000005087/ENSMUSG00000039239/ENSMUSG00000014599/ENSMUSG00000021367/ENSMUSG00000038894/ENSMUSG00000055737/ENSMUSG00000047281/ENSMUSG00000029648/ENSMUSG00000030562/ENSMUSG00000022892/ENSMUSG00000028266/ENSMUSG00000025473/ENSMUSG00000021959/ENSMUSG00000079037/ENSMUSG00000046733/ENSMUSG00000028195/ENSMUSG00000027499/ENSMUSG0…
GO:0045859 regulation of protein kinase activity 431 0.492282752011938 1.73074434059634 0.00103842159916926 0.0140702783982248 0.00944155158623138 1768 tags=28%	list=14%	signal=25% ENSMUSG00000040152/ENSMUSG00000007655/ENSMUSG00000039239/ENSMUSG00000014599/ENSMUSG00000021367/ENSMUSG00000055737/ENSMUSG00000047281/ENSMUSG00000029648/ENSMUSG00000030562/ENSMUSG00000022892/ENSMUSG00000025473/ENSMUSG00000021959/ENSMUSG00000079037/ENSMUSG00000046733/ENSMUSG00000028195/ENSMUSG00000027499/ENSMUSG00000022505/ENSMUSG00000027030/ENSMUSG00000073802/ENSMUSG00000053965/ENSMUSG0…
GO:0043534 blood vessel endothelial cell migration 73 0.577712338035713 1.73043194091482 0.00129198966408269 0.0140702783982248 0.00944155158623138 2246 tags=44%	list=17%	signal=36% ENSMUSG00000040152/ENSMUSG00000024659/ENSMUSG00000021701/ENSMUSG00000025473/ENSMUSG00000041688/ENSMUSG00000013076/ENSMUSG00000022505/ENSMUSG00000001300/ENSMUSG00000033170/ENSMUSG00000032035/ENSMUSG00000048373/ENSMUSG00000022018/ENSMUSG00000031565/ENSMUSG00000022475/ENSMUSG00000059456/ENSMUSG00000025809/ENSMUSG00000030660/ENSMUSG00000019699/ENSMUSG00000000489/ENSMUSG00000029710/ENSMUSG0…
GO:0010769 regulation of cell morphogenesis involved in differentiation 203 0.519841529740317 1.7301432239031 0.00116009280742459 0.0140702783982248 0.00944155158623138 1985 tags=36%	list=15%	signal=31% ENSMUSG00000051397/ENSMUSG00000048915/ENSMUSG00000000125/ENSMUSG00000022055/ENSMUSG00000022054/ENSMUSG00000028780/ENSMUSG00000031137/ENSMUSG00000019647/ENSMUSG00000063531/ENSMUSG00000023905/ENSMUSG00000036273/ENSMUSG00000022425/ENSMUSG00000041959/ENSMUSG00000022261/ENSMUSG00000026121/ENSMUSG00000030890/ENSMUSG00000048482/ENSMUSG00000028583/ENSMUSG00000031328/ENSMUSG00000068566/ENSMUSG0…
GO:0000904 cell morphogenesis involved in differentiation 439 0.491521166635536 1.72998353505024 0.00103734439834025 0.0140702783982248 0.00944155158623138 1957 tags=34%	list=15%	signal=30% ENSMUSG00000051397/ENSMUSG00000039239/ENSMUSG00000049382/ENSMUSG00000026768/ENSMUSG00000048915/ENSMUSG00000025219/ENSMUSG00000000125/ENSMUSG00000022055/ENSMUSG00000015619/ENSMUSG00000022054/ENSMUSG00000028780/ENSMUSG00000002602/ENSMUSG00000022892/ENSMUSG00000036885/ENSMUSG00000048616/ENSMUSG00000030770/ENSMUSG00000031137/ENSMUSG00000019647/ENSMUSG00000021959/ENSMUSG00000057329/ENSMUSG0…
GO:0031344 regulation of cell projection organization 476 0.487950910979359 1.72962025715994 0.00102880658436214 0.0140702783982248 0.00944155158623138 1904 tags=31%	list=15%	signal=28% ENSMUSG00000020467/ENSMUSG00000051397/ENSMUSG00000007655/ENSMUSG00000005087/ENSMUSG00000048915/ENSMUSG00000023206/ENSMUSG00000040249/ENSMUSG00000000125/ENSMUSG00000022055/ENSMUSG00000015619/ENSMUSG00000022054/ENSMUSG00000028780/ENSMUSG00000034813/ENSMUSG00000036913/ENSMUSG00000021701/ENSMUSG00000031137/ENSMUSG00000019647/ENSMUSG00000079037/ENSMUSG00000063531/ENSMUSG00000041351/ENSMUSG0…
GO:0031098 stress-activated protein kinase signaling cascade 190 0.521170823429144 1.72953152296355 0.00115207373271889 0.0140702783982248 0.00944155158623138 1738 tags=35%	list=13%	signal=31% ENSMUSG00000039239/ENSMUSG00000021367/ENSMUSG00000022892/ENSMUSG00000032060/ENSMUSG00000037902/ENSMUSG00000027030/ENSMUSG00000052854/ENSMUSG00000024235/ENSMUSG00000001672/ENSMUSG00000022382/ENSMUSG00000026121/ENSMUSG00000070056/ENSMUSG00000028967/ENSMUSG00000063838/ENSMUSG00000033542/ENSMUSG00000042228/ENSMUSG00000012519/ENSMUSG00000004085/ENSMUSG00000020122/ENSMUSG00000030339/ENSMUSG0…
GO:0035335 peptidyl-tyrosine dephosphorylation 18 0.72985766035569 1.72950088596301 0.00644122383252818 0.0350737374564444 0.0235354619250985 1142 tags=50%	list=9%	signal=46% ENSMUSG00000034765/ENSMUSG00000032290/ENSMUSG00000024190/ENSMUSG00000034573/ENSMUSG00000069255/ENSMUSG00000032020/ENSMUSG00000031530/ENSMUSG00000033295/ENSMUSG00000019960
GO:0032835 glomerulus development 31 0.657968026473781 1.72937212156113 0.00446428571428571 0.0273012599709935 0.0183199114537613 2568 tags=65%	list=20%	signal=52% ENSMUSG00000048616/ENSMUSG00000029086/ENSMUSG00000057329/ENSMUSG00000038146/ENSMUSG00000019256/ENSMUSG00000032220/ENSMUSG00000027803/ENSMUSG00000027878/ENSMUSG00000044317/ENSMUSG00000016918/ENSMUSG00000022528/ENSMUSG00000045763/ENSMUSG00000000489/ENSMUSG00000034101/ENSMUSG00000052911/ENSMUSG00000027889/ENSMUSG00000107283/ENSMUSG00000050199/ENSMUSG00000026031/ENSMUSG00000006800
GO:0051896 regulation of protein kinase B signaling 89 0.563133904381013 1.7293253144146 0.00127226463104326 0.0140702783982248 0.00944155158623138 1940 tags=35%	list=15%	signal=30% ENSMUSG00000040152/ENSMUSG00000015619/ENSMUSG00000030562/ENSMUSG00000002602/ENSMUSG00000025473/ENSMUSG00000037060/ENSMUSG00000024985/ENSMUSG00000028128/ENSMUSG00000070056/ENSMUSG00000030890/ENSMUSG00000020122/ENSMUSG00000041420/ENSMUSG00000005533/ENSMUSG00000041801/ENSMUSG00000005534/ENSMUSG00000025856/ENSMUSG00000025809/ENSMUSG00000027646/ENSMUSG00000044340/ENSMUSG00000024486/ENSMUSG0…
GO:0035025 positive regulation of Rho protein signal transduction 14 0.760048996283652 1.72851665450145 0.00336134453781513 0.0232734473099585 0.0156171361466547 1670 tags=57%	list=13%	signal=50% ENSMUSG00000031785/ENSMUSG00000050271/ENSMUSG00000033446/ENSMUSG00000048376/ENSMUSG00000049929/ENSMUSG00000044317/ENSMUSG00000038668/ENSMUSG00000022883
GO:1902105 regulation of leukocyte differentiation 145 0.53163881078502 1.72830717802183 0.00117370892018779 0.0140702783982248 0.00944155158623138 1353 tags=30%	list=11%	signal=27% ENSMUSG00000005087/ENSMUSG00000014599/ENSMUSG00000024659/ENSMUSG00000023206/ENSMUSG00000027562/ENSMUSG00000015619/ENSMUSG00000002602/ENSMUSG00000038855/ENSMUSG00000025473/ENSMUSG00000026029/ENSMUSG00000052684/ENSMUSG00000021318/ENSMUSG00000027204/ENSMUSG00000020644/ENSMUSG00000042228/ENSMUSG00000044813/ENSMUSG00000034394/ENSMUSG00000040329/ENSMUSG00000028042/ENSMUSG00000037104/ENSMUSG0…
GO:0045661 regulation of myoblast differentiation 28 0.671250069900945 1.72825602407278 0.00612557427258806 0.0338134506524649 0.0226897741187563 1445 tags=36%	list=11%	signal=32% ENSMUSG00000020427/ENSMUSG00000034855/ENSMUSG00000038872/ENSMUSG00000030890/ENSMUSG00000038119/ENSMUSG00000036109/ENSMUSG00000007872/ENSMUSG00000061013/ENSMUSG00000041417/ENSMUSG00000021508
GO:0048638 regulation of developmental growth 226 0.511186576914828 1.72809808516965 0.00112612612612613 0.0140702783982248 0.00944155158623138 1534 tags=28%	list=12%	signal=25% ENSMUSG00000024907/ENSMUSG00000014599/ENSMUSG00000021367/ENSMUSG00000048915/ENSMUSG00000055737/ENSMUSG00000005124/ENSMUSG00000025219/ENSMUSG00000056758/ENSMUSG00000000125/ENSMUSG00000028780/ENSMUSG00000022892/ENSMUSG00000048616/ENSMUSG00000031137/ENSMUSG00000019647/ENSMUSG00000021959/ENSMUSG00000057329/ENSMUSG00000063531/ENSMUSG00000023905/ENSMUSG00000039910/ENSMUSG00000024985/ENSMUSG0…
GO:0010522 regulation of calcium ion transport into cytosol 45 0.618775020012161 1.72803081788558 0.00278551532033426 0.0205196552663851 0.0137692644200773 1310 tags=38%	list=10%	signal=34% ENSMUSG00000007655/ENSMUSG00000039239/ENSMUSG00000053819/ENSMUSG00000034855/ENSMUSG00000057329/ENSMUSG00000079037/ENSMUSG00000042228/ENSMUSG00000050989/ENSMUSG00000032826/ENSMUSG00000032020/ENSMUSG00000059456/ENSMUSG00000048376/ENSMUSG00000006519/ENSMUSG00000019787/ENSMUSG00000034462/ENSMUSG00000003161/ENSMUSG00000025068
GO:0033627 cell adhesion mediated by integrin 34 0.647368696290649 1.72802816163789 0.00439882697947214 0.0270779016452396 0.0181700317502378 918 tags=38%	list=7%	signal=36% ENSMUSG00000039239/ENSMUSG00000040998/ENSMUSG00000022817/ENSMUSG00000027204/ENSMUSG00000000555/ENSMUSG00000027087/ENSMUSG00000042228/ENSMUSG00000027356/ENSMUSG00000037411/ENSMUSG00000022488/ENSMUSG00000047139/ENSMUSG00000014444/ENSMUSG00000025809
GO:0050679 positive regulation of epithelial cell proliferation 98 0.556072971492823 1.72795802503087 0.00126262626262626 0.0140702783982248 0.00944155158623138 1766 tags=35%	list=14%	signal=30% ENSMUSG00000007655/ENSMUSG00000031841/ENSMUSG00000056758/ENSMUSG00000000058/ENSMUSG00000048616/ENSMUSG00000052684/ENSMUSG00000024985/ENSMUSG00000028128/ENSMUSG00000115388/ENSMUSG00000029838/ENSMUSG00000048373/ENSMUSG00000020122/ENSMUSG00000010051/ENSMUSG00000022218/ENSMUSG00000004791/ENSMUSG00000063632/ENSMUSG00000022865/ENSMUSG00000031565/ENSMUSG00000084128/ENSMUSG00000040728/ENSMUSG0…
GO:0031532 actin cytoskeleton reorganization 64 0.58957833216154 1.72787760462738 0.00264550264550265 0.0198884447681917 0.0133457044654132 3023 tags=53%	list=23%	signal=41% ENSMUSG00000024659/ENSMUSG00000026879/ENSMUSG00000030770/ENSMUSG00000063531/ENSMUSG00000052854/ENSMUSG00000031328/ENSMUSG00000023972/ENSMUSG00000022865/ENSMUSG00000021118/ENSMUSG00000059456/ENSMUSG00000022203/ENSMUSG00000030220/ENSMUSG00000031955/ENSMUSG00000030774/ENSMUSG00000051615/ENSMUSG00000041845/ENSMUSG00000038235/ENSMUSG00000026341/ENSMUSG00000031078/ENSMUSG00000073888/ENSMUSG0…
GO:0051098 regulation of binding 292 0.498969413533013 1.72786276460915 0.00109170305676856 0.0140702783982248 0.00944155158623138 2290 tags=32%	list=18%	signal=27% ENSMUSG00000007655/ENSMUSG00000039239/ENSMUSG00000040249/ENSMUSG00000015619/ENSMUSG00000029761/ENSMUSG00000021701/ENSMUSG00000022892/ENSMUSG00000032231/ENSMUSG00000048450/ENSMUSG00000048616/ENSMUSG00000057329/ENSMUSG00000041351/ENSMUSG00000052684/ENSMUSG00000006586/ENSMUSG00000024985/ENSMUSG00000036273/ENSMUSG00000050335/ENSMUSG00000041959/ENSMUSG00000038910/ENSMUSG00000020644/ENSMUSG0…
GO:0098801 regulation of renal system process 12 0.780081999585831 1.72764922202427 0.00675675675675676 0.0362592548004575 0.0243309773259369 1408 tags=58%	list=11%	signal=52% ENSMUSG00000021367/ENSMUSG00000022505/ENSMUSG00000027523/ENSMUSG00000048376/ENSMUSG00000006519/ENSMUSG00000050953/ENSMUSG00000000489
GO:0003015 heart process 102 0.555155468090155 1.72741248581164 0.00127226463104326 0.0140702783982248 0.00944155158623138 1379 tags=33%	list=11%	signal=30% ENSMUSG00000007655/ENSMUSG00000027335/ENSMUSG00000039239/ENSMUSG00000054889/ENSMUSG00000021367/ENSMUSG00000053819/ENSMUSG00000030562/ENSMUSG00000032366/ENSMUSG00000024331/ENSMUSG00000024381/ENSMUSG00000053965/ENSMUSG00000044393/ENSMUSG00000031328/ENSMUSG00000019997/ENSMUSG00000009376/ENSMUSG00000032826/ENSMUSG00000022865/ENSMUSG00000027803/ENSMUSG00000040118/ENSMUSG00000041936/ENSMUSG0…
GO:0071900 regulation of protein serine/threonine kinase activity 276 0.499854185144329 1.72740389271544 0.00108813928182807 0.0140702783982248 0.00944155158623138 1726 tags=30%	list=13%	signal=26% ENSMUSG00000040152/ENSMUSG00000007655/ENSMUSG00000021367/ENSMUSG00000055737/ENSMUSG00000047281/ENSMUSG00000029648/ENSMUSG00000030562/ENSMUSG00000025473/ENSMUSG00000021959/ENSMUSG00000027499/ENSMUSG00000027030/ENSMUSG00000073802/ENSMUSG00000053965/ENSMUSG00000036273/ENSMUSG00000018217/ENSMUSG00000052854/ENSMUSG00000022382/ENSMUSG00000030890/ENSMUSG00000034765/ENSMUSG00000031303/ENSMUSG0…
GO:0043370 regulation of CD4-positive	alpha-beta T cell differentiation 24 0.684000640474883 1.72726057851 0.0076103500761035 0.0390202429149798 0.0261836778180268 717 tags=38%	list=6%	signal=35% ENSMUSG00000024659/ENSMUSG00000015619/ENSMUSG00000044813/ENSMUSG00000028042/ENSMUSG00000037104/ENSMUSG00000022952/ENSMUSG00000022488/ENSMUSG00000025383/ENSMUSG00000031642
GO:0002062 chondrocyte differentiation 54 0.600878049844728 1.72717548668571 0.00269179004037685 0.0199565172378093 0.0133913830024902 1881 tags=50%	list=15%	signal=43% ENSMUSG00000020467/ENSMUSG00000032231/ENSMUSG00000024247/ENSMUSG00000000126/ENSMUSG00000025650/ENSMUSG00000021318/ENSMUSG00000032363/ENSMUSG00000019997/ENSMUSG00000070436/ENSMUSG00000031565/ENSMUSG00000025082/ENSMUSG00000031993/ENSMUSG00000032402/ENSMUSG00000022483/ENSMUSG00000000142/ENSMUSG00000028763/ENSMUSG00000021469/ENSMUSG00000008575/ENSMUSG00000028108/ENSMUSG00000021796/ENSMUSG0…
GO:0002685 regulation of leukocyte migration 91 0.563236570372774 1.72590249237513 0.00128700128700129 0.0140702783982248 0.00944155158623138 1102 tags=33%	list=9%	signal=30% ENSMUSG00000040152/ENSMUSG00000014599/ENSMUSG00000021367/ENSMUSG00000026166/ENSMUSG00000024659/ENSMUSG00000041120/ENSMUSG00000022892/ENSMUSG00000025473/ENSMUSG00000034855/ENSMUSG00000024810/ENSMUSG00000027030/ENSMUSG00000050335/ENSMUSG00000028466/ENSMUSG00000042228/ENSMUSG00000004791/ENSMUSG00000037411/ENSMUSG00000022488/ENSMUSG00000024190/ENSMUSG00000025383/ENSMUSG00000059456/ENSMUSG0…
GO:0048736 appendage development 110 0.549279117431043 1.72558989579672 0.00124843945068664 0.0140702783982248 0.00944155158623138 1387 tags=30%	list=11%	signal=27% ENSMUSG00000039239/ENSMUSG00000025219/ENSMUSG00000000125/ENSMUSG00000034687/ENSMUSG00000028780/ENSMUSG00000025921/ENSMUSG00000048450/ENSMUSG00000048616/ENSMUSG00000024247/ENSMUSG00000022297/ENSMUSG00000000126/ENSMUSG00000021318/ENSMUSG00000028023/ENSMUSG00000004085/ENSMUSG00000063632/ENSMUSG00000021464/ENSMUSG00000021359/ENSMUSG00000031565/ENSMUSG00000037600/ENSMUSG00000027523/ENSMUSG0…
GO:0060173 limb development 110 0.549279117431043 1.72558989579672 0.00124843945068664 0.0140702783982248 0.00944155158623138 1387 tags=30%	list=11%	signal=27% ENSMUSG00000039239/ENSMUSG00000025219/ENSMUSG00000000125/ENSMUSG00000034687/ENSMUSG00000028780/ENSMUSG00000025921/ENSMUSG00000048450/ENSMUSG00000048616/ENSMUSG00000024247/ENSMUSG00000022297/ENSMUSG00000000126/ENSMUSG00000021318/ENSMUSG00000028023/ENSMUSG00000004085/ENSMUSG00000063632/ENSMUSG00000021464/ENSMUSG00000021359/ENSMUSG00000031565/ENSMUSG00000037600/ENSMUSG00000027523/ENSMUSG0…
GO:0071695 anatomical structure maturation 89 0.561869921292441 1.72544375456702 0.00127226463104326 0.0140702783982248 0.00944155158623138 1408 tags=28%	list=11%	signal=25% ENSMUSG00000039239/ENSMUSG00000024907/ENSMUSG00000015619/ENSMUSG00000022892/ENSMUSG00000057329/ENSMUSG00000036273/ENSMUSG00000018217/ENSMUSG00000027356/ENSMUSG00000044813/ENSMUSG00000053646/ENSMUSG00000026442/ENSMUSG00000001420/ENSMUSG00000059456/ENSMUSG00000037664/ENSMUSG00000048756/ENSMUSG00000050953/ENSMUSG00000026888/ENSMUSG00000021469/ENSMUSG00000031740/ENSMUSG00000020846/ENSMUSG0…
GO:0046637 regulation of alpha-beta T cell differentiation 35 0.642695826630898 1.72520683916635 0.00436681222707424 0.0270779016452396 0.0181700317502378 717 tags=31%	list=6%	signal=30% ENSMUSG00000024659/ENSMUSG00000015619/ENSMUSG00000038855/ENSMUSG00000021318/ENSMUSG00000044813/ENSMUSG00000028042/ENSMUSG00000037104/ENSMUSG00000022952/ENSMUSG00000022488/ENSMUSG00000025383/ENSMUSG00000031642
GO:1903037 regulation of leukocyte cell-cell adhesion 128 0.538587488384503 1.72504832975433 0.00119760479041916 0.0140702783982248 0.00944155158623138 1708 tags=34%	list=13%	signal=29% ENSMUSG00000007655/ENSMUSG00000005087/ENSMUSG00000024659/ENSMUSG00000015619/ENSMUSG00000038855/ENSMUSG00000025473/ENSMUSG00000021125/ENSMUSG00000079037/ENSMUSG00000037902/ENSMUSG00000053965/ENSMUSG00000050335/ENSMUSG00000001300/ENSMUSG00000021318/ENSMUSG00000068220/ENSMUSG00000031217/ENSMUSG00000044813/ENSMUSG00000032035/ENSMUSG00000040329/ENSMUSG00000028042/ENSMUSG00000037104/ENSMUSG0…
GO:2001233 regulation of apoptotic signaling pathway 303 0.495917743327169 1.72400912103852 0.00108459869848156 0.0140702783982248 0.00944155158623138 1783 tags=26%	list=14%	signal=23% ENSMUSG00000027375/ENSMUSG00000036856/ENSMUSG00000040152/ENSMUSG00000007655/ENSMUSG00000005087/ENSMUSG00000039239/ENSMUSG00000020486/ENSMUSG00000026879/ENSMUSG00000026029/ENSMUSG00000048450/ENSMUSG00000048616/ENSMUSG00000024521/ENSMUSG00000057329/ENSMUSG00000023905/ENSMUSG00000020099/ENSMUSG00000036273/ENSMUSG00000050335/ENSMUSG00000018217/ENSMUSG00000016758/ENSMUSG00000030560/ENSMUSG0…
GO:0044706 multi-multicellular organism process 80 0.569048063868855 1.72346454288064 0.00127877237851662 0.0140702783982248 0.00944155158623138 992 tags=24%	list=8%	signal=22% ENSMUSG00000095339/ENSMUSG00000036856/ENSMUSG00000062327/ENSMUSG00000039910/ENSMUSG00000022505/ENSMUSG00000056220/ENSMUSG00000052854/ENSMUSG00000003534/ENSMUSG00000034394/ENSMUSG00000052837/ENSMUSG00000037171/ENSMUSG00000060550/ENSMUSG00000029428/ENSMUSG00000000303/ENSMUSG00000025268/ENSMUSG00000031740/ENSMUSG00000030220/ENSMUSG00000017737/ENSMUSG00000026249
GO:0014009 glial cell proliferation 31 0.655623443785098 1.72320973102639 0.00446428571428571 0.0273012599709935 0.0183199114537613 1212 tags=32%	list=9%	signal=29% ENSMUSG00000024810/ENSMUSG00000073802/ENSMUSG00000018217/ENSMUSG00000022037/ENSMUSG00000029838/ENSMUSG00000042228/ENSMUSG00000063632/ENSMUSG00000041736/ENSMUSG00000015714/ENSMUSG00000022528
GO:0007548 sex differentiation 147 0.529939927636598 1.72270280008506 0.00117647058823529 0.0140702783982248 0.00944155158623138 1165 tags=25%	list=9%	signal=23% ENSMUSG00000036856/ENSMUSG00000039239/ENSMUSG00000025219/ENSMUSG00000056758/ENSMUSG00000015619/ENSMUSG00000025921/ENSMUSG00000002602/ENSMUSG00000021765/ENSMUSG00000057329/ENSMUSG00000037428/ENSMUSG00000039910/ENSMUSG00000024985/ENSMUSG00000021589/ENSMUSG00000056220/ENSMUSG00000016758/ENSMUSG00000022893/ENSMUSG00000048490/ENSMUSG00000031785/ENSMUSG00000027087/ENSMUSG00000031328/ENSMUSG0…
GO:0046660 female sex differentiation 67 0.581529769830371 1.72232749519876 0.00261437908496732 0.0198884447681917 0.0133457044654132 945 tags=27%	list=7%	signal=25% ENSMUSG00000036856/ENSMUSG00000002602/ENSMUSG00000021765/ENSMUSG00000057329/ENSMUSG00000037428/ENSMUSG00000056220/ENSMUSG00000022893/ENSMUSG00000048490/ENSMUSG00000019256/ENSMUSG00000037411/ENSMUSG00000022952/ENSMUSG00000029570/ENSMUSG00000027070/ENSMUSG00000048756/ENSMUSG00000020097/ENSMUSG00000005534/ENSMUSG00000027646/ENSMUSG00000031740
GO:0035051 cardiocyte differentiation 101 0.554403902758424 1.72228171161585 0.00127713920817369 0.0140702783982248 0.00944155158623138 1505 tags=28%	list=12%	signal=25% ENSMUSG00000039239/ENSMUSG00000021367/ENSMUSG00000062327/ENSMUSG00000008136/ENSMUSG00000005124/ENSMUSG00000053819/ENSMUSG00000028780/ENSMUSG00000030562/ENSMUSG00000032231/ENSMUSG00000032446/ENSMUSG00000039910/ENSMUSG00000001300/ENSMUSG00000026207/ENSMUSG00000028023/ENSMUSG00000020122/ENSMUSG00000009376/ENSMUSG00000022865/ENSMUSG00000048078/ENSMUSG00000028063/ENSMUSG00000025809/ENSMUSG0…
GO:0038127 ERBB signaling pathway 71 0.576729587749213 1.72152095325857 0.00130039011703511 0.0140702783982248 0.00944155158623138 1186 tags=27%	list=9%	signal=24% ENSMUSG00000020467/ENSMUSG00000031841/ENSMUSG00000022892/ENSMUSG00000046733/ENSMUSG00000018166/ENSMUSG00000028967/ENSMUSG00000046223/ENSMUSG00000020122/ENSMUSG00000020282/ENSMUSG00000040525/ENSMUSG00000037104/ENSMUSG00000021359/ENSMUSG00000059456/ENSMUSG00000027646/ENSMUSG00000017737/ENSMUSG00000031955/ENSMUSG00000033295/ENSMUSG00000030536/ENSMUSG00000024486
GO:0032355 response to estradiol 29 0.663472708165871 1.72145350364435 0.00610687022900763 0.0338134506524649 0.0226897741187563 945 tags=31%	list=7%	signal=29% ENSMUSG00000024659/ENSMUSG00000055737/ENSMUSG00000029135/ENSMUSG00000078664/ENSMUSG00000048490/ENSMUSG00000020122/ENSMUSG00000021591/ENSMUSG00000021469/ENSMUSG00000031740
GO:0051099 positive regulation of binding 151 0.528804511566686 1.72129598883516 0.00117233294255569 0.0140702783982248 0.00944155158623138 1218 tags=22%	list=9%	signal=20% ENSMUSG00000007655/ENSMUSG00000039239/ENSMUSG00000040249/ENSMUSG00000015619/ENSMUSG00000029761/ENSMUSG00000021701/ENSMUSG00000022892/ENSMUSG00000032231/ENSMUSG00000024985/ENSMUSG00000036273/ENSMUSG00000050335/ENSMUSG00000041959/ENSMUSG00000038910/ENSMUSG00000028023/ENSMUSG00000048482/ENSMUSG00000046223/ENSMUSG00000023826/ENSMUSG00000009376/ENSMUSG00000029570/ENSMUSG00000060802/ENSMUSG0…
GO:0045056 transcytosis 13 0.765420682936289 1.72090028737073 0.0067001675041876 0.0360760974331621 0.0242080735934893 2609 tags=69%	list=20%	signal=55% ENSMUSG00000040249/ENSMUSG00000024479/ENSMUSG00000027070/ENSMUSG00000027646/ENSMUSG00000029103/ENSMUSG00000028655/ENSMUSG00000014077/ENSMUSG00000039361/ENSMUSG00000017831
GO:0032964 collagen biosynthetic process 29 0.663207631649098 1.72076573323132 0.00610687022900763 0.0338134506524649 0.0226897741187563 1408 tags=45%	list=11%	signal=40% ENSMUSG00000036856/ENSMUSG00000001506/ENSMUSG00000026837/ENSMUSG00000001870/ENSMUSG00000028967/ENSMUSG00000019997/ENSMUSG00000022018/ENSMUSG00000037411/ENSMUSG00000070436/ENSMUSG00000048376/ENSMUSG00000061013/ENSMUSG00000026814/ENSMUSG00000000489
GO:0043281 regulation of cysteine-type endopeptidase activity involved in apoptotic process 136 0.534716768432631 1.72074650355787 0.00118906064209275 0.0140702783982248 0.00944155158623138 1702 tags=29%	list=13%	signal=25% ENSMUSG00000040152/ENSMUSG00000026420/ENSMUSG00000005087/ENSMUSG00000026879/ENSMUSG00000047281/ENSMUSG00000026029/ENSMUSG00000024521/ENSMUSG00000032060/ENSMUSG00000028195/ENSMUSG00000000126/ENSMUSG00000028128/ENSMUSG00000046223/ENSMUSG00000019997/ENSMUSG00000019979/ENSMUSG00000028289/ENSMUSG00000031642/ENSMUSG00000032402/ENSMUSG00000048376/ENSMUSG00000024012/ENSMUSG00000037171/ENSMUSG0…
GO:0003094 glomerular filtration 10 0.818667297406165 1.71969949442005 0.00355239786856128 0.0235474626253051 0.0158010081115185 1408 tags=60%	list=11%	signal=53% ENSMUSG00000022505/ENSMUSG00000032220/ENSMUSG00000048376/ENSMUSG00000050953/ENSMUSG00000016918/ENSMUSG00000000489
GO:0030225 macrophage differentiation 21 0.705635274550398 1.71942710378694 0.00773993808049536 0.0390759300703837 0.0262210454617618 1146 tags=48%	list=9%	signal=43% ENSMUSG00000014599/ENSMUSG00000022892/ENSMUSG00000026029/ENSMUSG00000027858/ENSMUSG00000020644/ENSMUSG00000034394/ENSMUSG00000021464/ENSMUSG00000027995/ENSMUSG00000032501/ENSMUSG00000039089
GO:1903055 positive regulation of extracellular matrix organization 13 0.764579562752016 1.71900919140337 0.00837520938023451 0.0412351600852745 0.0276699493849921 721 tags=46%	list=6%	signal=44% ENSMUSG00000039239/ENSMUSG00000033149/ENSMUSG00000028583/ENSMUSG00000022018/ENSMUSG00000048537/ENSMUSG00000032402
GO:0035148 tube formation 130 0.535013327956259 1.71862811910702 0.00119189511323004 0.0140702783982248 0.00944155158623138 1389 tags=27%	list=11%	signal=24% ENSMUSG00000036856/ENSMUSG00000039239/ENSMUSG00000062327/ENSMUSG00000025219/ENSMUSG00000015619/ENSMUSG00000028266/ENSMUSG00000026029/ENSMUSG00000048616/ENSMUSG00000039910/ENSMUSG00000022297/ENSMUSG00000033227/ENSMUSG00000031995/ENSMUSG00000026121/ENSMUSG00000050288/ENSMUSG00000037820/ENSMUSG00000023972/ENSMUSG00000063632/ENSMUSG00000021359/ENSMUSG00000019979/ENSMUSG00000020580/ENSMUSG0…
GO:0006022 aminoglycan metabolic process 37 0.634559652056194 1.71860759654587 0.00431034482758621 0.0269061550830802 0.0180547849881986 2661 tags=51%	list=21%	signal=41% ENSMUSG00000005087/ENSMUSG00000037347/ENSMUSG00000022686/ENSMUSG00000010051/ENSMUSG00000074916/ENSMUSG00000038702/ENSMUSG00000071649/ENSMUSG00000039497/ENSMUSG00000028521/ENSMUSG00000066324/ENSMUSG00000000489/ENSMUSG00000010047/ENSMUSG00000032640/ENSMUSG00000036599/ENSMUSG00000040151/ENSMUSG00000021504/ENSMUSG00000061731/ENSMUSG00000025232/ENSMUSG00000032245
GO:0061384 heart trabecula morphogenesis 22 0.694836102618629 1.71820306104096 0.00769230769230769 0.0390202429149798 0.0261836778180268 1625 tags=36%	list=13%	signal=32% ENSMUSG00000039239/ENSMUSG00000008136/ENSMUSG00000048616/ENSMUSG00000022893/ENSMUSG00000037279/ENSMUSG00000021796/ENSMUSG00000026814/ENSMUSG00000033837
GO:1902622 regulation of neutrophil migration 14 0.755509884483853 1.71819372745206 0.00504201680672269 0.0299968876439465 0.0201287532556882 985 tags=50%	list=8%	signal=46% ENSMUSG00000021367/ENSMUSG00000025473/ENSMUSG00000022488/ENSMUSG00000025383/ENSMUSG00000033788/ENSMUSG00000035873/ENSMUSG00000032041
GO:0032330 regulation of chondrocyte differentiation 23 0.691829639131138 1.71816956635886 0.00775193798449612 0.0390759300703837 0.0262210454617618 1029 tags=43%	list=8%	signal=40% ENSMUSG00000020467/ENSMUSG00000032231/ENSMUSG00000024247/ENSMUSG00000000126/ENSMUSG00000021318/ENSMUSG00000032363/ENSMUSG00000019997/ENSMUSG00000032402/ENSMUSG00000000142/ENSMUSG00000020846
GO:0010942 positive regulation of cell death 466 0.485159105716786 1.71785854756256 0.00102774922918808 0.0140702783982248 0.00944155158623138 1768 tags=28%	list=14%	signal=25% ENSMUSG00000027375/ENSMUSG00000040152/ENSMUSG00000007655/ENSMUSG00000026420/ENSMUSG00000005087/ENSMUSG00000039239/ENSMUSG00000024907/ENSMUSG00000020486/ENSMUSG00000024659/ENSMUSG00000040249/ENSMUSG00000053819/ENSMUSG00000026879/ENSMUSG00000020427/ENSMUSG00000030562/ENSMUSG00000020205/ENSMUSG00000027712/ENSMUSG00000025473/ENSMUSG00000026029/ENSMUSG00000048450/ENSMUSG00000024521/ENSMUSG0…
GO:0002684 positive regulation of immune system process 415 0.488657081005312 1.71777928903565 0.00103734439834025 0.0140702783982248 0.00944155158623138 1618 tags=27%	list=13%	signal=24% ENSMUSG00000040152/ENSMUSG00000007655/ENSMUSG00000005087/ENSMUSG00000039239/ENSMUSG00000014599/ENSMUSG00000021367/ENSMUSG00000038894/ENSMUSG00000026166/ENSMUSG00000024659/ENSMUSG00000036103/ENSMUSG00000023206/ENSMUSG00000027562/ENSMUSG00000015619/ENSMUSG00000029648/ENSMUSG00000002602/ENSMUSG00000022892/ENSMUSG00000038855/ENSMUSG00000025473/ENSMUSG00000026029/ENSMUSG00000034855/ENSMUSG0…
GO:0072657 protein localization to membrane 365 0.491043005534283 1.71705514102142 0.00105820105820106 0.0140702783982248 0.00944155158623138 2225 tags=33%	list=17%	signal=28% ENSMUSG00000027375/ENSMUSG00000023043/ENSMUSG00000040249/ENSMUSG00000053819/ENSMUSG00000026879/ENSMUSG00000034813/ENSMUSG00000058571/ENSMUSG00000021062/ENSMUSG00000045658/ENSMUSG00000032231/ENSMUSG00000024521/ENSMUSG00000031137/ENSMUSG00000024247/ENSMUSG00000079037/ENSMUSG00000019832/ENSMUSG00000022505/ENSMUSG00000039470/ENSMUSG00000050335/ENSMUSG00000037852/ENSMUSG00000036667/ENSMUSG0…
GO:0007566 embryo implantation 36 0.637271671553311 1.71666909482941 0.00434782608695652 0.0270350631136045 0.0181412858935558 971 tags=31%	list=8%	signal=28% ENSMUSG00000095339/ENSMUSG00000022505/ENSMUSG00000003534/ENSMUSG00000034394/ENSMUSG00000037171/ENSMUSG00000060550/ENSMUSG00000029428/ENSMUSG00000000303/ENSMUSG00000031740/ENSMUSG00000030220/ENSMUSG00000017737
GO:0072523 purine-containing compound catabolic process 23 0.691155777645911 1.71649602097952 0.00775193798449612 0.0390759300703837 0.0262210454617618 464 tags=22%	list=4%	signal=21% ENSMUSG00000032420/ENSMUSG00000053965/ENSMUSG00000073295/ENSMUSG00000045211/ENSMUSG00000073293
GO:0060253 negative regulation of glial cell proliferation 13 0.763441058989822 1.7164494860084 0.00837520938023451 0.0412351600852745 0.0276699493849921 1212 tags=46%	list=9%	signal=42% ENSMUSG00000073802/ENSMUSG00000029838/ENSMUSG00000063632/ENSMUSG00000041736/ENSMUSG00000015714/ENSMUSG00000022528
GO:0051403 stress-activated MAPK cascade 164 0.524663075018553 1.71636246067744 0.00116959064327485 0.0140702783982248 0.00944155158623138 2222 tags=41%	list=17%	signal=34% ENSMUSG00000039239/ENSMUSG00000021367/ENSMUSG00000022892/ENSMUSG00000032060/ENSMUSG00000037902/ENSMUSG00000052854/ENSMUSG00000001672/ENSMUSG00000022382/ENSMUSG00000026121/ENSMUSG00000070056/ENSMUSG00000063838/ENSMUSG00000033542/ENSMUSG00000012519/ENSMUSG00000004085/ENSMUSG00000020122/ENSMUSG00000030339/ENSMUSG00000019997/ENSMUSG00000024013/ENSMUSG00000081683/ENSMUSG00000009376/ENSMUSG0…
GO:0061097 regulation of protein tyrosine kinase activity 47 0.613050912865406 1.71609783986988 0.00421348314606742 0.0265075395311996 0.0177873027686122 1469 tags=34%	list=11%	signal=30% ENSMUSG00000007655/ENSMUSG00000030562/ENSMUSG00000022892/ENSMUSG00000079037/ENSMUSG00000046733/ENSMUSG00000018166/ENSMUSG00000028967/ENSMUSG00000036894/ENSMUSG00000040525/ENSMUSG00000037104/ENSMUSG00000069255/ENSMUSG00000041936/ENSMUSG00000021892/ENSMUSG00000050029/ENSMUSG00000000489/ENSMUSG00000028613
GO:0010001 glial cell differentiation 124 0.536974675720942 1.71582223095721 0.00120336943441637 0.0140702783982248 0.00944155158623138 1702 tags=35%	list=13%	signal=31% ENSMUSG00000029337/ENSMUSG00000040249/ENSMUSG00000056758/ENSMUSG00000022892/ENSMUSG00000048616/ENSMUSG00000047261/ENSMUSG00000024381/ENSMUSG00000027858/ENSMUSG00000024985/ENSMUSG00000022425/ENSMUSG00000018217/ENSMUSG00000021318/ENSMUSG00000020644/ENSMUSG00000022037/ENSMUSG00000018166/ENSMUSG00000030890/ENSMUSG00000020122/ENSMUSG00000034394/ENSMUSG00000002881/ENSMUSG00000063632/ENSMUSG0…
GO:0001776 leukocyte homeostasis 58 0.592938489608287 1.71569730412665 0.00134408602150538 0.0140702783982248 0.00944155158623138 1768 tags=33%	list=14%	signal=28% ENSMUSG00000005087/ENSMUSG00000039239/ENSMUSG00000024659/ENSMUSG00000002602/ENSMUSG00000025993/ENSMUSG00000038855/ENSMUSG00000024521/ENSMUSG00000057329/ENSMUSG00000031093/ENSMUSG00000042228/ENSMUSG00000019256/ENSMUSG00000022488/ENSMUSG00000047139/ENSMUSG00000027381/ENSMUSG00000034801/ENSMUSG00000026532/ENSMUSG00000032462/ENSMUSG00000001729/ENSMUSG00000022221
GO:0031638 zymogen activation 28 0.666300605107293 1.71551272209171 0.00612557427258806 0.0338134506524649 0.0226897741187563 1094 tags=39%	list=8%	signal=36% ENSMUSG00000040152/ENSMUSG00000019851/ENSMUSG00000026029/ENSMUSG00000032231/ENSMUSG00000031538/ENSMUSG00000037411/ENSMUSG00000030530/ENSMUSG00000035873/ENSMUSG00000026249/ENSMUSG00000000957/ENSMUSG00000020340
GO:0007517 muscle organ development 232 0.505921121406661 1.71545075930888 0.00112107623318386 0.0140702783982248 0.00944155158623138 2287 tags=36%	list=18%	signal=30% ENSMUSG00000007655/ENSMUSG00000039239/ENSMUSG00000054889/ENSMUSG00000021367/ENSMUSG00000031972/ENSMUSG00000005124/ENSMUSG00000025219/ENSMUSG00000032366/ENSMUSG00000000058/ENSMUSG00000048450/ENSMUSG00000048616/ENSMUSG00000032060/ENSMUSG00000057329/ENSMUSG00000032446/ENSMUSG00000019817/ENSMUSG00000039910/ENSMUSG00000024985/ENSMUSG00000025278/ENSMUSG00000018217/ENSMUSG00000024803/ENSMUSG0…
GO:0010763 positive regulation of fibroblast migration 10 0.816418454504918 1.71497555587682 0.00355239786856128 0.0235474626253051 0.0158010081115185 1702 tags=60%	list=13%	signal=52% ENSMUSG00000040152/ENSMUSG00000035783/ENSMUSG00000031565/ENSMUSG00000030774/ENSMUSG00000026341/ENSMUSG00000001729
GO:0045621 positive regulation of lymphocyte differentiation 50 0.604105427570551 1.71464870603829 0.00410958904109589 0.0263703190266859 0.0176952239599784 1044 tags=34%	list=8%	signal=31% ENSMUSG00000024659/ENSMUSG00000023206/ENSMUSG00000015619/ENSMUSG00000002602/ENSMUSG00000038855/ENSMUSG00000025473/ENSMUSG00000021318/ENSMUSG00000044813/ENSMUSG00000040329/ENSMUSG00000028042/ENSMUSG00000037104/ENSMUSG00000022952/ENSMUSG00000022488/ENSMUSG00000025383/ENSMUSG00000007817/ENSMUSG00000036712/ENSMUSG00000000957
GO:0030203 glycosaminoglycan metabolic process 33 0.643838263922361 1.71311542779638 0.00440528634361234 0.0270779016452396 0.0181700317502378 2661 tags=55%	list=21%	signal=43% ENSMUSG00000005087/ENSMUSG00000037347/ENSMUSG00000010051/ENSMUSG00000074916/ENSMUSG00000038702/ENSMUSG00000071649/ENSMUSG00000039497/ENSMUSG00000028521/ENSMUSG00000066324/ENSMUSG00000000489/ENSMUSG00000010047/ENSMUSG00000032640/ENSMUSG00000036599/ENSMUSG00000040151/ENSMUSG00000021504/ENSMUSG00000061731/ENSMUSG00000025232/ENSMUSG00000032245
GO:0046879 hormone secretion 164 0.52365143878455 1.71305303308748 0.00116959064327485 0.0140702783982248 0.00944155158623138 1341 tags=25%	list=10%	signal=23% ENSMUSG00000055980/ENSMUSG00000024907/ENSMUSG00000021367/ENSMUSG00000038894/ENSMUSG00000048915/ENSMUSG00000024659/ENSMUSG00000056758/ENSMUSG00000015619/ENSMUSG00000020427/ENSMUSG00000027712/ENSMUSG00000037428/ENSMUSG00000067786/ENSMUSG00000024985/ENSMUSG00000032726/ENSMUSG00000023826/ENSMUSG00000042228/ENSMUSG00000066456/ENSMUSG00000038580/ENSMUSG00000020122/ENSMUSG00000034394/ENSMUSG0…
GO:0060070 canonical Wnt signaling pathway 182 0.519380336482834 1.71279809155638 0.00116959064327485 0.0140702783982248 0.00944155158623138 1434 tags=26%	list=11%	signal=24% ENSMUSG00000036856/ENSMUSG00000007655/ENSMUSG00000028173/ENSMUSG00000062327/ENSMUSG00000001506/ENSMUSG00000025219/ENSMUSG00000000125/ENSMUSG00000015619/ENSMUSG00000028926/ENSMUSG00000015133/ENSMUSG00000048616/ENSMUSG00000021959/ENSMUSG00000022297/ENSMUSG00000024985/ENSMUSG00000036273/ENSMUSG00000000126/ENSMUSG00000021318/ENSMUSG00000063382/ENSMUSG00000022382/ENSMUSG00000030890/ENSMUSG0…
GO:0090101 negative regulation of transmembrane receptor protein serine/threonine kinase signaling pathway 62 0.584748452234614 1.71206835551041 0.00265957446808511 0.0198884447681917 0.0133457044654132 797 tags=23%	list=6%	signal=21% ENSMUSG00000007655/ENSMUSG00000030782/ENSMUSG00000041120/ENSMUSG00000000058/ENSMUSG00000048616/ENSMUSG00000001870/ENSMUSG00000021765/ENSMUSG00000024985/ENSMUSG00000027204/ENSMUSG00000063382/ENSMUSG00000092035/ENSMUSG00000046186/ENSMUSG00000027070/ENSMUSG00000024544
GO:0050900 leukocyte migration 137 0.530945802776395 1.71204170214462 0.00237529691211401 0.0184543743453944 0.0123834029748586 1102 tags=31%	list=9%	signal=29% ENSMUSG00000040152/ENSMUSG00000014599/ENSMUSG00000021367/ENSMUSG00000026166/ENSMUSG00000024659/ENSMUSG00000015619/ENSMUSG00000029648/ENSMUSG00000041120/ENSMUSG00000018920/ENSMUSG00000060183/ENSMUSG00000022892/ENSMUSG00000025473/ENSMUSG00000034855/ENSMUSG00000037902/ENSMUSG00000024810/ENSMUSG00000027030/ENSMUSG00000050335/ENSMUSG00000028466/ENSMUSG00000033542/ENSMUSG00000042228/ENSMUSG0…
GO:0048536 spleen development 27 0.666048095958217 1.7119936472353 0.00457317073170732 0.0277908067542214 0.0186484110809118 1292 tags=37%	list=10%	signal=33% ENSMUSG00000025993/ENSMUSG00000057329/ENSMUSG00000039910/ENSMUSG00000073802/ENSMUSG00000028023/ENSMUSG00000019256/ENSMUSG00000025225/ENSMUSG00000027381/ENSMUSG00000052534/ENSMUSG00000002028
GO:0014068 positive regulation of phosphatidylinositol 3-kinase signaling 27 0.665791495546379 1.7113340878467 0.00457317073170732 0.0277908067542214 0.0186484110809118 1715 tags=44%	list=13%	signal=39% ENSMUSG00000039239/ENSMUSG00000029648/ENSMUSG00000020099/ENSMUSG00000032841/ENSMUSG00000053646/ENSMUSG00000005533/ENSMUSG00000048376/ENSMUSG00000062312/ENSMUSG00000025856/ENSMUSG00000000489/ENSMUSG00000062991/ENSMUSG00000028019
GO:1904062 regulation of cation transmembrane transport 136 0.531739366776306 1.71116506943747 0.00237812128418549 0.0184543743453944 0.0123834029748586 1524 tags=32%	list=12%	signal=28% ENSMUSG00000007655/ENSMUSG00000039239/ENSMUSG00000024907/ENSMUSG00000029484/ENSMUSG00000053819/ENSMUSG00000069833/ENSMUSG00000034855/ENSMUSG00000030800/ENSMUSG00000079037/ENSMUSG00000024381/ENSMUSG00000027030/ENSMUSG00000022176/ENSMUSG00000042228/ENSMUSG00000031328/ENSMUSG00000050989/ENSMUSG00000031880/ENSMUSG00000032826/ENSMUSG00000032020/ENSMUSG00000059456/ENSMUSG00000040118/ENSMUSG0…
GO:0048566 embryonic digestive tract development 14 0.752151682279598 1.71055644555626 0.00672268907563025 0.0361166540194673 0.0242352882008286 957 tags=50%	list=7%	signal=46% ENSMUSG00000024247/ENSMUSG00000024985/ENSMUSG00000021318/ENSMUSG00000020644/ENSMUSG00000028023/ENSMUSG00000063632/ENSMUSG00000037279
GO:0007159 leukocyte cell-cell adhesion 142 0.527956639170785 1.71055104311304 0.00118343195266272 0.0140702783982248 0.00944155158623138 1222 tags=30%	list=9%	signal=27% ENSMUSG00000007655/ENSMUSG00000032420/ENSMUSG00000005087/ENSMUSG00000024659/ENSMUSG00000015619/ENSMUSG00000038855/ENSMUSG00000025473/ENSMUSG00000021125/ENSMUSG00000079037/ENSMUSG00000037902/ENSMUSG00000053965/ENSMUSG00000050335/ENSMUSG00000001300/ENSMUSG00000021318/ENSMUSG00000068220/ENSMUSG00000000555/ENSMUSG00000031217/ENSMUSG00000044813/ENSMUSG00000032035/ENSMUSG00000040329/ENSMUSG0…
GO:2000107 negative regulation of leukocyte apoptotic process 28 0.664280296013983 1.71031106697453 0.00612557427258806 0.0338134506524649 0.0226897741187563 683 tags=25%	list=5%	signal=24% ENSMUSG00000005087/ENSMUSG00000038894/ENSMUSG00000002602/ENSMUSG00000038855/ENSMUSG00000021125/ENSMUSG00000045827/ENSMUSG00000022885
GO:0002260 lymphocyte homeostasis 47 0.61089388959056 1.71005973943673 0.00421348314606742 0.0265075395311996 0.0177873027686122 1768 tags=32%	list=14%	signal=28% ENSMUSG00000005087/ENSMUSG00000039239/ENSMUSG00000025993/ENSMUSG00000024521/ENSMUSG00000057329/ENSMUSG00000031093/ENSMUSG00000042228/ENSMUSG00000019256/ENSMUSG00000022488/ENSMUSG00000047139/ENSMUSG00000027381/ENSMUSG00000034801/ENSMUSG00000026532/ENSMUSG00000001729/ENSMUSG00000022221
GO:1905517 macrophage migration 19 0.712650059127458 1.70986226321826 0.00638977635782748 0.0348329550547179 0.0233738901777161 1044 tags=32%	list=8%	signal=29% ENSMUSG00000040152/ENSMUSG00000014599/ENSMUSG00000050335/ENSMUSG00000021464/ENSMUSG00000059456/ENSMUSG00000000957
GO:0051146 striated muscle cell differentiation 157 0.52551551060092 1.70964135663002 0.00117924528301887 0.0140702783982248 0.00944155158623138 1760 tags=32%	list=14%	signal=28% ENSMUSG00000049382/ENSMUSG00000021367/ENSMUSG00000062327/ENSMUSG00000031972/ENSMUSG00000008136/ENSMUSG00000005124/ENSMUSG00000053819/ENSMUSG00000020911/ENSMUSG00000030562/ENSMUSG00000000058/ENSMUSG00000034855/ENSMUSG00000048450/ENSMUSG00000057329/ENSMUSG00000041189/ENSMUSG00000048096/ENSMUSG00000068699/ENSMUSG00000026509/ENSMUSG00000018217/ENSMUSG00000001300/ENSMUSG00000026207/ENSMUSG0…
GO:0010758 regulation of macrophage chemotaxis 10 0.813703438611394 1.70927237037737 0.00355239786856128 0.0235474626253051 0.0158010081115185 707 tags=30%	list=5%	signal=28% ENSMUSG00000040152/ENSMUSG00000014599/ENSMUSG00000059456
GO:0008406 gonad development 120 0.537577122030233 1.70926813711143 0.00121654501216545 0.0140702783982248 0.00944155158623138 1165 tags=26%	list=9%	signal=24% ENSMUSG00000036856/ENSMUSG00000039239/ENSMUSG00000025219/ENSMUSG00000056758/ENSMUSG00000015619/ENSMUSG00000025921/ENSMUSG00000021765/ENSMUSG00000057329/ENSMUSG00000037428/ENSMUSG00000039910/ENSMUSG00000021589/ENSMUSG00000056220/ENSMUSG00000016758/ENSMUSG00000022893/ENSMUSG00000048490/ENSMUSG00000031785/ENSMUSG00000027087/ENSMUSG00000031328/ENSMUSG00000019256/ENSMUSG00000037411/ENSMUSG0…
GO:0032102 negative regulation of response to external stimulus 152 0.52437468148655 1.70888918806206 0.00117096018735363 0.0140702783982248 0.00944155158623138 1461 tags=29%	list=11%	signal=26% ENSMUSG00000036856/ENSMUSG00000040152/ENSMUSG00000032420/ENSMUSG00000005087/ENSMUSG00000033149/ENSMUSG00000000125/ENSMUSG00000015619/ENSMUSG00000041120/ENSMUSG00000028780/ENSMUSG00000027712/ENSMUSG00000021125/ENSMUSG00000039208/ENSMUSG00000032231/ENSMUSG00000019647/ENSMUSG00000037902/ENSMUSG00000063531/ENSMUSG00000026121/ENSMUSG00000070056/ENSMUSG00000115388/ENSMUSG00000032035/ENSMUSG0…
GO:0060402 calcium ion transport into cytosol 61 0.585375232931235 1.70882590721422 0.00266666666666667 0.0198884447681917 0.0133457044654132 1530 tags=36%	list=12%	signal=32% ENSMUSG00000007655/ENSMUSG00000039239/ENSMUSG00000053819/ENSMUSG00000034855/ENSMUSG00000057329/ENSMUSG00000079037/ENSMUSG00000027087/ENSMUSG00000042228/ENSMUSG00000050989/ENSMUSG00000032826/ENSMUSG00000032020/ENSMUSG00000059456/ENSMUSG00000040118/ENSMUSG00000048376/ENSMUSG00000006519/ENSMUSG00000035873/ENSMUSG00000019787/ENSMUSG00000034462/ENSMUSG00000003161/ENSMUSG00000025068/ENSMUSG0…
GO:0032409 regulation of transporter activity 121 0.536316894274623 1.70874082917989 0.00121212121212121 0.0140702783982248 0.00944155158623138 1889 tags=39%	list=15%	signal=33% ENSMUSG00000007655/ENSMUSG00000024907/ENSMUSG00000029484/ENSMUSG00000053819/ENSMUSG00000069833/ENSMUSG00000057329/ENSMUSG00000079037/ENSMUSG00000027030/ENSMUSG00000036667/ENSMUSG00000022176/ENSMUSG00000050989/ENSMUSG00000031880/ENSMUSG00000032826/ENSMUSG00000059456/ENSMUSG00000040118/ENSMUSG00000033788/ENSMUSG00000041936/ENSMUSG00000066705/ENSMUSG00000050953/ENSMUSG00000005534/ENSMUSG0…
GO:0061387 regulation of extent of cell growth 69 0.572866660371049 1.70773531676549 0.00389105058365759 0.0253391523819539 0.0170032822090983 2365 tags=45%	list=18%	signal=37% ENSMUSG00000048915/ENSMUSG00000000125/ENSMUSG00000028780/ENSMUSG00000031137/ENSMUSG00000019647/ENSMUSG00000063531/ENSMUSG00000023905/ENSMUSG00000026121/ENSMUSG00000030890/ENSMUSG00000048482/ENSMUSG00000034675/ENSMUSG00000028289/ENSMUSG00000041362/ENSMUSG00000030774/ENSMUSG00000032547/ENSMUSG00000045039/ENSMUSG00000030447/ENSMUSG00000026341/ENSMUSG00000004771/ENSMUSG00000020132/ENSMUSG0…
GO:0048246 macrophage chemotaxis 15 0.742550539660385 1.7074241211089 0.00831946755407654 0.0412351600852745 0.0276699493849921 707 tags=27%	list=5%	signal=25% ENSMUSG00000040152/ENSMUSG00000014599/ENSMUSG00000050335/ENSMUSG00000059456
GO:0060401 cytosolic calcium ion transport 71 0.571878359248644 1.70704017805616 0.00260078023407022 0.0198884447681917 0.0133457044654132 1530 tags=32%	list=12%	signal=29% ENSMUSG00000007655/ENSMUSG00000039239/ENSMUSG00000053819/ENSMUSG00000034855/ENSMUSG00000057329/ENSMUSG00000079037/ENSMUSG00000027087/ENSMUSG00000042228/ENSMUSG00000050989/ENSMUSG00000019997/ENSMUSG00000032826/ENSMUSG00000032020/ENSMUSG00000059456/ENSMUSG00000040118/ENSMUSG00000048376/ENSMUSG00000006519/ENSMUSG00000035873/ENSMUSG00000019787/ENSMUSG00000034462/ENSMUSG00000003161/ENSMUSG0…
GO:0050863 regulation of T cell activation 144 0.526281625998775 1.70687922718982 0.00118063754427391 0.0140702783982248 0.00944155158623138 1588 tags=31%	list=12%	signal=27% ENSMUSG00000007655/ENSMUSG00000005087/ENSMUSG00000024659/ENSMUSG00000015619/ENSMUSG00000026879/ENSMUSG00000038855/ENSMUSG00000025473/ENSMUSG00000021125/ENSMUSG00000079037/ENSMUSG00000037902/ENSMUSG00000053965/ENSMUSG00000050335/ENSMUSG00000001300/ENSMUSG00000021318/ENSMUSG00000068220/ENSMUSG00000031217/ENSMUSG00000044813/ENSMUSG00000040329/ENSMUSG00000028042/ENSMUSG00000037104/ENSMUSG0…
GO:0045777 positive regulation of blood pressure 12 0.770358622154139 1.70611483786436 0.00844594594594595 0.0412351600852745 0.0276699493849921 2034 tags=67%	list=16%	signal=56% ENSMUSG00000027335/ENSMUSG00000032366/ENSMUSG00000020644/ENSMUSG00000006519/ENSMUSG00000038235/ENSMUSG00000026814/ENSMUSG00000045962/ENSMUSG00000022040
GO:0070302 regulation of stress-activated protein kinase signaling cascade 150 0.523592007431177 1.70595158446461 0.00117370892018779 0.0140702783982248 0.00944155158623138 2222 tags=40%	list=17%	signal=33% ENSMUSG00000039239/ENSMUSG00000021367/ENSMUSG00000022892/ENSMUSG00000037902/ENSMUSG00000052854/ENSMUSG00000001672/ENSMUSG00000022382/ENSMUSG00000026121/ENSMUSG00000070056/ENSMUSG00000033542/ENSMUSG00000042228/ENSMUSG00000012519/ENSMUSG00000004085/ENSMUSG00000020122/ENSMUSG00000030339/ENSMUSG00000019997/ENSMUSG00000024013/ENSMUSG00000081683/ENSMUSG00000009376/ENSMUSG00000021464/ENSMUSG0…
GO:0048747 muscle fiber development 34 0.638807030270937 1.70517441526835 0.00439882697947214 0.0270779016452396 0.0181700317502378 2051 tags=56%	list=16%	signal=47% ENSMUSG00000031972/ENSMUSG00000000058/ENSMUSG00000057329/ENSMUSG00000041189/ENSMUSG00000068699/ENSMUSG00000018217/ENSMUSG00000050989/ENSMUSG00000022865/ENSMUSG00000033788/ENSMUSG00000028161/ENSMUSG00000051747/ENSMUSG00000036676/ENSMUSG00000048612/ENSMUSG00000001761/ENSMUSG00000028745/ENSMUSG00000022089/ENSMUSG00000026211/ENSMUSG00000008855/ENSMUSG00000007617
GO:0090100 positive regulation of transmembrane receptor protein serine/threonine kinase signaling pathway 74 0.567438623395527 1.70459015910998 0.00258064516129032 0.0198660208183036 0.0133306573658716 1461 tags=32%	list=11%	signal=29% ENSMUSG00000040152/ENSMUSG00000039239/ENSMUSG00000026768/ENSMUSG00000030782/ENSMUSG00000040998/ENSMUSG00000048450/ENSMUSG00000028195/ENSMUSG00000039910/ENSMUSG00000073802/ENSMUSG00000032726/ENSMUSG00000030890/ENSMUSG00000002384/ENSMUSG00000027356/ENSMUSG00000063632/ENSMUSG00000030530/ENSMUSG00000037171/ENSMUSG00000021469/ENSMUSG00000027878/ENSMUSG00000021796/ENSMUSG00000016918/ENSMUSG0…
GO:0097581 lamellipodium organization 62 0.582030190213742 1.70410963348192 0.00265957446808511 0.0198884447681917 0.0133457044654132 1741 tags=32%	list=14%	signal=28% ENSMUSG00000005087/ENSMUSG00000031841/ENSMUSG00000022425/ENSMUSG00000018217/ENSMUSG00000028583/ENSMUSG00000021823/ENSMUSG00000008475/ENSMUSG00000025809/ENSMUSG00000027646/ENSMUSG00000032702/ENSMUSG00000041845/ENSMUSG00000022178/ENSMUSG00000039087/ENSMUSG00000042121/ENSMUSG00000030447/ENSMUSG00000026341/ENSMUSG00000021338/ENSMUSG00000031078/ENSMUSG00000028745/ENSMUSG00000022089
GO:0060065 uterus development 11 0.788008673003316 1.70399118316319 0.00517241379310345 0.0302313144097475 0.0202860601930395 931 tags=55%	list=7%	signal=51% ENSMUSG00000039239/ENSMUSG00000015619/ENSMUSG00000037664/ENSMUSG00000042942/ENSMUSG00000000303/ENSMUSG00000027646
GO:0045137 development of primary sexual characteristics 121 0.534812433752183 1.7039475192021 0.00121212121212121 0.0140702783982248 0.00944155158623138 1165 tags=26%	list=9%	signal=24% ENSMUSG00000036856/ENSMUSG00000039239/ENSMUSG00000025219/ENSMUSG00000056758/ENSMUSG00000015619/ENSMUSG00000025921/ENSMUSG00000021765/ENSMUSG00000057329/ENSMUSG00000037428/ENSMUSG00000039910/ENSMUSG00000021589/ENSMUSG00000056220/ENSMUSG00000016758/ENSMUSG00000022893/ENSMUSG00000048490/ENSMUSG00000031785/ENSMUSG00000027087/ENSMUSG00000031328/ENSMUSG00000019256/ENSMUSG00000037411/ENSMUSG0…
GO:1903672 positive regulation of sprouting angiogenesis 21 0.699208119948084 1.70376600488498 0.00773993808049536 0.0390759300703837 0.0262210454617618 1913 tags=57%	list=15%	signal=49% ENSMUSG00000024659/ENSMUSG00000021701/ENSMUSG00000000555/ENSMUSG00000048373/ENSMUSG00000022475/ENSMUSG00000030660/ENSMUSG00000019699/ENSMUSG00000031681/ENSMUSG00000028530/ENSMUSG00000033960/ENSMUSG00000044080/ENSMUSG00000079042
GO:0046887 positive regulation of hormone secretion 74 0.567036597279846 1.70338246944587 0.00387096774193548 0.0252424811209568 0.0169384130805866 1453 tags=31%	list=11%	signal=28% ENSMUSG00000055980/ENSMUSG00000024907/ENSMUSG00000021367/ENSMUSG00000038894/ENSMUSG00000067786/ENSMUSG00000024985/ENSMUSG00000023826/ENSMUSG00000038580/ENSMUSG00000020122/ENSMUSG00000034394/ENSMUSG00000022952/ENSMUSG00000063632/ENSMUSG00000031012/ENSMUSG00000031565/ENSMUSG00000050953/ENSMUSG00000021591/ENSMUSG00000022186/ENSMUSG00000029084/ENSMUSG00000003161/ENSMUSG00000075700/ENSMUSG0…
GO:0003171 atrioventricular valve development 12 0.769087349705341 1.70329934813596 0.00844594594594595 0.0412351600852745 0.0276699493849921 1177 tags=42%	list=9%	signal=38% ENSMUSG00000039239/ENSMUSG00000028195/ENSMUSG00000028023/ENSMUSG00000021796/ENSMUSG00000020184
GO:1900025 negative regulation of substrate adhesion-dependent cell spreading 11 0.787660187531619 1.70323761763583 0.00517241379310345 0.0302313144097475 0.0202860601930395 1011 tags=36%	list=8%	signal=34% ENSMUSG00000051397/ENSMUSG00000048915/ENSMUSG00000031955/ENSMUSG00000032702
GO:0050818 regulation of coagulation 33 0.640125762655069 1.70323725876994 0.00440528634361234 0.0270779016452396 0.0181700317502378 1408 tags=45%	list=11%	signal=41% ENSMUSG00000040152/ENSMUSG00000007655/ENSMUSG00000027712/ENSMUSG00000032231/ENSMUSG00000042228/ENSMUSG00000028583/ENSMUSG00000037411/ENSMUSG00000032020/ENSMUSG00000048376/ENSMUSG00000025856/ENSMUSG00000027611/ENSMUSG00000026249/ENSMUSG00000022912/ENSMUSG00000021948/ENSMUSG00000000489
GO:1903039 positive regulation of leukocyte cell-cell adhesion 86 0.557829606453332 1.70279692857087 0.00127226463104326 0.0140702783982248 0.00944155158623138 1588 tags=35%	list=12%	signal=31% ENSMUSG00000007655/ENSMUSG00000005087/ENSMUSG00000024659/ENSMUSG00000015619/ENSMUSG00000038855/ENSMUSG00000025473/ENSMUSG00000037902/ENSMUSG00000001300/ENSMUSG00000021318/ENSMUSG00000068220/ENSMUSG00000031217/ENSMUSG00000044813/ENSMUSG00000032035/ENSMUSG00000040329/ENSMUSG00000028042/ENSMUSG00000037104/ENSMUSG00000022952/ENSMUSG00000022488/ENSMUSG00000055447/ENSMUSG00000025383/ENSMUSG0…
GO:0002902 regulation of B cell apoptotic process 15 0.740502264201141 1.70271430711107 0.00831946755407654 0.0412351600852745 0.0276699493849921 847 tags=27%	list=7%	signal=25% ENSMUSG00000005087/ENSMUSG00000038894/ENSMUSG00000042228/ENSMUSG00000047139
GO:0007204 positive regulation of cytosolic calcium ion concentration 98 0.547916467087017 1.70261225574024 0.00126262626262626 0.0140702783982248 0.00944155158623138 1530 tags=35%	list=12%	signal=31% ENSMUSG00000007655/ENSMUSG00000039239/ENSMUSG00000021367/ENSMUSG00000053819/ENSMUSG00000034855/ENSMUSG00000057329/ENSMUSG00000079037/ENSMUSG00000027087/ENSMUSG00000042228/ENSMUSG00000050989/ENSMUSG00000050288/ENSMUSG00000037820/ENSMUSG00000033446/ENSMUSG00000032826/ENSMUSG00000032020/ENSMUSG00000059456/ENSMUSG00000040118/ENSMUSG00000048376/ENSMUSG00000049929/ENSMUSG00000006519/ENSMUSG0…
GO:0003215 cardiac right ventricle morphogenesis 10 0.810435550271832 1.70240781631106 0.00355239786856128 0.0235474626253051 0.0158010081115185 1625 tags=60%	list=13%	signal=52% ENSMUSG00000039239/ENSMUSG00000015619/ENSMUSG00000028780/ENSMUSG00000021796/ENSMUSG00000040734/ENSMUSG00000033837
GO:0010975 regulation of neuron projection development 359 0.486857781319126 1.70202579618626 0.00105932203389831 0.0140702783982248 0.00944155158623138 1803 tags=32%	list=14%	signal=29% ENSMUSG00000020467/ENSMUSG00000048915/ENSMUSG00000023206/ENSMUSG00000040249/ENSMUSG00000000125/ENSMUSG00000022055/ENSMUSG00000015619/ENSMUSG00000022054/ENSMUSG00000028780/ENSMUSG00000034813/ENSMUSG00000036913/ENSMUSG00000021701/ENSMUSG00000031137/ENSMUSG00000019647/ENSMUSG00000063531/ENSMUSG00000023905/ENSMUSG00000036273/ENSMUSG00000018217/ENSMUSG00000024803/ENSMUSG00000001300/ENSMUSG0…
GO:0042116 macrophage activation 24 0.673908597464087 1.7017758245234 0.0091324200913242 0.0432734832055962 0.0290377213895854 825 tags=38%	list=6%	signal=35% ENSMUSG00000040152/ENSMUSG00000022892/ENSMUSG00000052684/ENSMUSG00000024810/ENSMUSG00000036273/ENSMUSG00000022037/ENSMUSG00000070056/ENSMUSG00000033788/ENSMUSG00000027995
GO:0007519 skeletal muscle tissue development 104 0.546126206043389 1.70172971210703 0.00126582278481013 0.0140702783982248 0.00944155158623138 2281 tags=39%	list=18%	signal=33% ENSMUSG00000007655/ENSMUSG00000031972/ENSMUSG00000000058/ENSMUSG00000057329/ENSMUSG00000032446/ENSMUSG00000019817/ENSMUSG00000039910/ENSMUSG00000024985/ENSMUSG00000025278/ENSMUSG00000018217/ENSMUSG00000024803/ENSMUSG00000063382/ENSMUSG00000028023/ENSMUSG00000050989/ENSMUSG00000026628/ENSMUSG00000009376/ENSMUSG00000063632/ENSMUSG00000021250/ENSMUSG00000038119/ENSMUSG00000033788/ENSMUSG0…
GO:2001235 positive regulation of apoptotic signaling pathway 141 0.526519609882614 1.70172607275798 0.00118906064209275 0.0140702783982248 0.00944155158623138 1768 tags=28%	list=14%	signal=24% ENSMUSG00000027375/ENSMUSG00000040152/ENSMUSG00000007655/ENSMUSG00000039239/ENSMUSG00000020486/ENSMUSG00000026879/ENSMUSG00000026029/ENSMUSG00000048450/ENSMUSG00000024521/ENSMUSG00000023905/ENSMUSG00000020099/ENSMUSG00000016758/ENSMUSG00000030560/ENSMUSG00000022037/ENSMUSG00000046223/ENSMUSG00000026628/ENSMUSG00000030339/ENSMUSG00000019979/ENSMUSG00000032402/ENSMUSG00000036712/ENSMUSG0…
GO:0070304 positive regulation of stress-activated protein kinase signaling cascade 102 0.546772211843988 1.70132728564022 0.00127226463104326 0.0140702783982248 0.00944155158623138 2202 tags=44%	list=17%	signal=37% ENSMUSG00000039239/ENSMUSG00000021367/ENSMUSG00000022892/ENSMUSG00000052854/ENSMUSG00000022382/ENSMUSG00000026121/ENSMUSG00000070056/ENSMUSG00000033542/ENSMUSG00000042228/ENSMUSG00000012519/ENSMUSG00000004085/ENSMUSG00000030339/ENSMUSG00000019997/ENSMUSG00000024013/ENSMUSG00000081683/ENSMUSG00000009376/ENSMUSG00000021464/ENSMUSG00000060548/ENSMUSG00000069255/ENSMUSG00000059456/ENSMUSG0…
GO:0044851 hair cycle phase 14 0.747995494439186 1.70110437083935 0.00840336134453781 0.0412351600852745 0.0276699493849921 915 tags=29%	list=7%	signal=27% ENSMUSG00000039239/ENSMUSG00000024907/ENSMUSG00000027356/ENSMUSG00000021469
GO:0043154 negative regulation of cysteine-type endopeptidase activity involved in apoptotic process 56 0.589286548238683 1.70086014389262 0.00400534045393859 0.0259083699966846 0.0173852431995752 1702 tags=29%	list=13%	signal=25% ENSMUSG00000040152/ENSMUSG00000026420/ENSMUSG00000005087/ENSMUSG00000047281/ENSMUSG00000032060/ENSMUSG00000000126/ENSMUSG00000046223/ENSMUSG00000031642/ENSMUSG00000032000/ENSMUSG00000027646/ENSMUSG00000017737/ENSMUSG00000020184/ENSMUSG00000025860/ENSMUSG00000058444/ENSMUSG00000031309/ENSMUSG00000001729
GO:1904376 negative regulation of protein localization to cell periphery 21 0.697720090485766 1.70014011162111 0.00773993808049536 0.0390759300703837 0.0262210454617618 1518 tags=48%	list=12%	signal=42% ENSMUSG00000045658/ENSMUSG00000024247/ENSMUSG00000006301/ENSMUSG00000028618/ENSMUSG00000024143/ENSMUSG00000021224/ENSMUSG00000007659/ENSMUSG00000022841/ENSMUSG00000035247/ENSMUSG00000032312
GO:0055013 cardiac muscle cell development 46 0.607651257401209 1.69927545315191 0.0041958041958042 0.0265075395311996 0.0177873027686122 1357 tags=28%	list=11%	signal=25% ENSMUSG00000021367/ENSMUSG00000008136/ENSMUSG00000005124/ENSMUSG00000053819/ENSMUSG00000026207/ENSMUSG00000028023/ENSMUSG00000009376/ENSMUSG00000022865/ENSMUSG00000028063/ENSMUSG00000030774/ENSMUSG00000024431/ENSMUSG00000051747/ENSMUSG00000028273
GO:0016525 negative regulation of angiogenesis 62 0.580325799088257 1.69911939520048 0.00398936170212766 0.0259083699966846 0.0173852431995752 2253 tags=47%	list=17%	signal=39% ENSMUSG00000040152/ENSMUSG00000039239/ENSMUSG00000021701/ENSMUSG00000034855/ENSMUSG00000019647/ENSMUSG00000063531/ENSMUSG00000041688/ENSMUSG00000073599/ENSMUSG00000033170/ENSMUSG00000022893/ENSMUSG00000029838/ENSMUSG00000034394/ENSMUSG00000022018/ENSMUSG00000037411/ENSMUSG00000020580/ENSMUSG00000003154/ENSMUSG00000044317/ENSMUSG00000016918/ENSMUSG00000058444/ENSMUSG00000018593/ENSMUSG0…
GO:1990868 response to chemokine 19 0.707961345267648 1.69861262563073 0.00638977635782748 0.0348329550547179 0.0233738901777161 740 tags=37%	list=6%	signal=35% ENSMUSG00000026166/ENSMUSG00000060183/ENSMUSG00000034855/ENSMUSG00000027030/ENSMUSG00000024190/ENSMUSG00000059456/ENSMUSG00000038604
GO:1990869 cellular response to chemokine 19 0.707961345267648 1.69861262563073 0.00638977635782748 0.0348329550547179 0.0233738901777161 740 tags=37%	list=6%	signal=35% ENSMUSG00000026166/ENSMUSG00000060183/ENSMUSG00000034855/ENSMUSG00000027030/ENSMUSG00000024190/ENSMUSG00000059456/ENSMUSG00000038604
GO:0006897 endocytosis 358 0.485416072062833 1.69813060261447 0.00105708245243129 0.0140702783982248 0.00944155158623138 1645 tags=27%	list=13%	signal=24% ENSMUSG00000040152/ENSMUSG00000007655/ENSMUSG00000029484/ENSMUSG00000031841/ENSMUSG00000024659/ENSMUSG00000055737/ENSMUSG00000036103/ENSMUSG00000040249/ENSMUSG00000026879/ENSMUSG00000018920/ENSMUSG00000056870/ENSMUSG00000002602/ENSMUSG00000000058/ENSMUSG00000022892/ENSMUSG00000032231/ENSMUSG00000018924/ENSMUSG00000037902/ENSMUSG00000041351/ENSMUSG00000024381/ENSMUSG00000004317/ENSMUSG0…
GO:0051251 positive regulation of lymphocyte activation 125 0.530942439073518 1.69799669132231 0.00120192307692308 0.0140702783982248 0.00944155158623138 1084 tags=25%	list=8%	signal=23% ENSMUSG00000007655/ENSMUSG00000038894/ENSMUSG00000024659/ENSMUSG00000023206/ENSMUSG00000015619/ENSMUSG00000002602/ENSMUSG00000038855/ENSMUSG00000025473/ENSMUSG00000057329/ENSMUSG00000037902/ENSMUSG00000001300/ENSMUSG00000021318/ENSMUSG00000068220/ENSMUSG00000031217/ENSMUSG00000044813/ENSMUSG00000040329/ENSMUSG00000028042/ENSMUSG00000037104/ENSMUSG00000022952/ENSMUSG00000022488/ENSMUSG0…
GO:0071711 basement membrane organization 18 0.716558077616188 1.69798564486833 0.00805152979066022 0.0402307486809591 0.0269959611511247 1993 tags=61%	list=15%	signal=52% ENSMUSG00000033149/ENSMUSG00000026479/ENSMUSG00000018217/ENSMUSG00000027356/ENSMUSG00000021359/ENSMUSG00000048537/ENSMUSG00000025809/ENSMUSG00000004846/ENSMUSG00000064302/ENSMUSG00000039952/ENSMUSG00000025485
GO:0060322 head development 383 0.484847636679186 1.69746190892438 0.00105374077976818 0.0140702783982248 0.00944155158623138 1569 tags=25%	list=12%	signal=23% ENSMUSG00000036856/ENSMUSG00000039239/ENSMUSG00000028173/ENSMUSG00000038894/ENSMUSG00000020486/ENSMUSG00000048915/ENSMUSG00000001506/ENSMUSG00000025219/ENSMUSG00000056758/ENSMUSG00000037892/ENSMUSG00000000125/ENSMUSG00000002602/ENSMUSG00000022892/ENSMUSG00000048450/ENSMUSG00000048616/ENSMUSG00000031137/ENSMUSG00000057329/ENSMUSG00000014602/ENSMUSG00000032446/ENSMUSG00000028184/ENSMUSG0…
GO:0060048 cardiac muscle contraction 55 0.589588665579321 1.69733001587255 0.00402684563758389 0.0260125591521673 0.0174551570462223 1345 tags=38%	list=10%	signal=34% ENSMUSG00000007655/ENSMUSG00000054889/ENSMUSG00000053819/ENSMUSG00000032366/ENSMUSG00000024331/ENSMUSG00000024381/ENSMUSG00000053965/ENSMUSG00000044393/ENSMUSG00000031328/ENSMUSG00000019997/ENSMUSG00000009376/ENSMUSG00000032826/ENSMUSG00000040118/ENSMUSG00000041936/ENSMUSG00000020439/ENSMUSG00000024589/ENSMUSG00000049281/ENSMUSG00000040734/ENSMUSG00000022770/ENSMUSG00000003161/ENSMUSG0…
GO:0002011 morphogenesis of an epithelial sheet 44 0.61124139959891 1.69692083295872 0.00418994413407821 0.0265075395311996 0.0177873027686122 2144 tags=48%	list=17%	signal=40% ENSMUSG00000005087/ENSMUSG00000033149/ENSMUSG00000026837/ENSMUSG00000028195/ENSMUSG00000028583/ENSMUSG00000003534/ENSMUSG00000031328/ENSMUSG00000063632/ENSMUSG00000025510/ENSMUSG00000021469/ENSMUSG00000027878/ENSMUSG00000022178/ENSMUSG00000039087/ENSMUSG00000024486/ENSMUSG00000045039/ENSMUSG00000064302/ENSMUSG00000021754/ENSMUSG00000066043/ENSMUSG00000039952/ENSMUSG00000021112/ENSMUSG0…
GO:1903036 positive regulation of response to wounding 32 0.63827476368275 1.69648806719528 0.00439882697947214 0.0270779016452396 0.0181700317502378 1379 tags=38%	list=11%	signal=34% ENSMUSG00000040152/ENSMUSG00000024659/ENSMUSG00000028583/ENSMUSG00000037411/ENSMUSG00000005533/ENSMUSG00000048376/ENSMUSG00000047139/ENSMUSG00000032702/ENSMUSG00000039087/ENSMUSG00000024486/ENSMUSG00000067851/ENSMUSG00000059325
GO:0000186 activation of MAPKK activity 23 0.682802860158588 1.69575142172377 0.00930232558139535 0.0434304562946674 0.0291430547366713 2002 tags=52%	list=16%	signal=44% ENSMUSG00000036273/ENSMUSG00000052854/ENSMUSG00000031303/ENSMUSG00000004085/ENSMUSG00000020122/ENSMUSG00000048376/ENSMUSG00000015312/ENSMUSG00000061288/ENSMUSG00000031555/ENSMUSG00000021453/ENSMUSG00000004054/ENSMUSG00000014426
GO:0045927 positive regulation of growth 193 0.509947619958333 1.69571833357094 0.00115340253748558 0.0140702783982248 0.00944155158623138 1379 tags=25%	list=11%	signal=23% ENSMUSG00000039239/ENSMUSG00000014599/ENSMUSG00000021367/ENSMUSG00000048915/ENSMUSG00000055737/ENSMUSG00000005124/ENSMUSG00000025219/ENSMUSG00000056758/ENSMUSG00000000125/ENSMUSG00000047281/ENSMUSG00000018920/ENSMUSG00000057329/ENSMUSG00000023905/ENSMUSG00000030890/ENSMUSG00000048482/ENSMUSG00000023826/ENSMUSG00000020122/ENSMUSG00000010051/ENSMUSG00000040329/ENSMUSG00000019256/ENSMUSG0…
GO:0090049 regulation of cell migration involved in sprouting angiogenesis 24 0.671143987115423 1.69479454089935 0.0091324200913242 0.0432734832055962 0.0290377213895854 2083 tags=50%	list=16%	signal=42% ENSMUSG00000040152/ENSMUSG00000024659/ENSMUSG00000021701/ENSMUSG00000033170/ENSMUSG00000048373/ENSMUSG00000022475/ENSMUSG00000030660/ENSMUSG00000019699/ENSMUSG00000058444/ENSMUSG00000033960/ENSMUSG00000008855/ENSMUSG00000028086
GO:0071260 cellular response to mechanical stimulus 22 0.685325935709841 1.69468615132354 0.00769230769230769 0.0390202429149798 0.0261836778180268 904 tags=32%	list=7%	signal=30% ENSMUSG00000007655/ENSMUSG00000041482/ENSMUSG00000001506/ENSMUSG00000024803/ENSMUSG00000004665/ENSMUSG00000030339/ENSMUSG00000014444
GO:0038083 peptidyl-tyrosine autophosphorylation 22 0.685191257858658 1.69435311754006 0.00769230769230769 0.0390202429149798 0.0261836778180268 1434 tags=45%	list=11%	signal=40% ENSMUSG00000007655/ENSMUSG00000042228/ENSMUSG00000003534/ENSMUSG00000020122/ENSMUSG00000005533/ENSMUSG00000059456/ENSMUSG00000005534/ENSMUSG00000027646/ENSMUSG00000030536/ENSMUSG00000034101
GO:2000209 regulation of anoikis 16 0.728950148708645 1.69417420161798 0.00655737704918033 0.0353863381858903 0.0237452257854446 1371 tags=50%	list=11%	signal=45% ENSMUSG00000007655/ENSMUSG00000057329/ENSMUSG00000000555/ENSMUSG00000025809/ENSMUSG00000027646/ENSMUSG00000007659/ENSMUSG00000027665/ENSMUSG00000039988
GO:0007420 brain development 349 0.485860305716027 1.69387227440123 0.00106609808102345 0.0140702783982248 0.00944155158623138 1670 tags=26%	list=13%	signal=23% ENSMUSG00000036856/ENSMUSG00000028173/ENSMUSG00000038894/ENSMUSG00000020486/ENSMUSG00000048915/ENSMUSG00000025219/ENSMUSG00000056758/ENSMUSG00000037892/ENSMUSG00000000125/ENSMUSG00000002602/ENSMUSG00000022892/ENSMUSG00000048450/ENSMUSG00000048616/ENSMUSG00000031137/ENSMUSG00000057329/ENSMUSG00000014602/ENSMUSG00000032446/ENSMUSG00000028184/ENSMUSG00000022297/ENSMUSG00000067786/ENSMUSG0…
GO:1905521 regulation of macrophage migration 13 0.753324354601627 1.69370403389689 0.0100502512562814 0.0459072614256115 0.0308050604732317 1044 tags=31%	list=8%	signal=28% ENSMUSG00000040152/ENSMUSG00000014599/ENSMUSG00000059456/ENSMUSG00000000957
GO:0045663 positive regulation of myoblast differentiation 10 0.806194699986475 1.69349945009838 0.00532859680284192 0.030642610970042 0.0205620517250727 1314 tags=50%	list=10%	signal=45% ENSMUSG00000020427/ENSMUSG00000038872/ENSMUSG00000030890/ENSMUSG00000038119/ENSMUSG00000041417
GO:1901213 regulation of transcription from RNA polymerase II promoter involved in heart development 10 0.806161615741992 1.69342995305276 0.00532859680284192 0.030642610970042 0.0205620517250727 995 tags=50%	list=8%	signal=46% ENSMUSG00000062327/ENSMUSG00000048450/ENSMUSG00000048616/ENSMUSG00000021469/ENSMUSG00000021796
GO:1904424 regulation of GTP binding 16 0.728579074580914 1.69331177746565 0.00655737704918033 0.0353863381858903 0.0237452257854446 759 tags=31%	list=6%	signal=29% ENSMUSG00000039239/ENSMUSG00000041351/ENSMUSG00000009376/ENSMUSG00000038604/ENSMUSG00000026930
GO:0032872 regulation of stress-activated MAPK cascade 148 0.520412470158206 1.69274039332622 0.00117508813160987 0.0140702783982248 0.00944155158623138 2222 tags=40%	list=17%	signal=33% ENSMUSG00000039239/ENSMUSG00000021367/ENSMUSG00000022892/ENSMUSG00000037902/ENSMUSG00000052854/ENSMUSG00000001672/ENSMUSG00000022382/ENSMUSG00000026121/ENSMUSG00000070056/ENSMUSG00000033542/ENSMUSG00000012519/ENSMUSG00000004085/ENSMUSG00000020122/ENSMUSG00000030339/ENSMUSG00000019997/ENSMUSG00000024013/ENSMUSG00000081683/ENSMUSG00000009376/ENSMUSG00000021464/ENSMUSG00000024190/ENSMUSG0…
GO:0015893 drug transport 71 0.567018063502765 1.69253233739166 0.00260078023407022 0.0198884447681917 0.0133457044654132 1629 tags=30%	list=13%	signal=26% ENSMUSG00000024907/ENSMUSG00000021367/ENSMUSG00000027562/ENSMUSG00000040322/ENSMUSG00000022899/ENSMUSG00000021125/ENSMUSG00000027220/ENSMUSG00000074796/ENSMUSG00000023826/ENSMUSG00000003411/ENSMUSG00000022952/ENSMUSG00000027070/ENSMUSG00000027995/ENSMUSG00000050953/ENSMUSG00000000805/ENSMUSG00000031105/ENSMUSG00000001827/ENSMUSG00000032328/ENSMUSG00000029104/ENSMUSG00000062542/ENSMUSG0…
GO:0040008 regulation of growth 458 0.478772274769507 1.69212539728355 0.00103199174406605 0.0140702783982248 0.00944155158623138 1749 tags=27%	list=14%	signal=24% ENSMUSG00000005087/ENSMUSG00000039239/ENSMUSG00000024907/ENSMUSG00000014599/ENSMUSG00000021367/ENSMUSG00000048915/ENSMUSG00000055737/ENSMUSG00000005124/ENSMUSG00000025219/ENSMUSG00000056758/ENSMUSG00000000125/ENSMUSG00000047281/ENSMUSG00000020427/ENSMUSG00000028780/ENSMUSG00000018920/ENSMUSG00000022790/ENSMUSG00000022892/ENSMUSG00000028755/ENSMUSG00000023046/ENSMUSG00000048450/ENSMUSG0…
GO:0051893 regulation of focal adhesion assembly 41 0.617147066727749 1.69207708478487 0.00280898876404494 0.0205722140637273 0.0138045328477781 1327 tags=37%	list=10%	signal=33% ENSMUSG00000036856/ENSMUSG00000048915/ENSMUSG00000033149/ENSMUSG00000022425/ENSMUSG00000041959/ENSMUSG00000069255/ENSMUSG00000032402/ENSMUSG00000027646/ENSMUSG00000000957/ENSMUSG00000037736/ENSMUSG00000041845/ENSMUSG00000030536/ENSMUSG00000026383/ENSMUSG00000017009/ENSMUSG00000064302
GO:0090109 regulation of cell-substrate junction assembly 41 0.617147066727749 1.69207708478487 0.00280898876404494 0.0205722140637273 0.0138045328477781 1327 tags=37%	list=10%	signal=33% ENSMUSG00000036856/ENSMUSG00000048915/ENSMUSG00000033149/ENSMUSG00000022425/ENSMUSG00000041959/ENSMUSG00000069255/ENSMUSG00000032402/ENSMUSG00000027646/ENSMUSG00000000957/ENSMUSG00000037736/ENSMUSG00000041845/ENSMUSG00000030536/ENSMUSG00000026383/ENSMUSG00000017009/ENSMUSG00000064302
GO:0090050 positive regulation of cell migration involved in sprouting angiogenesis 11 0.782248322851338 1.69153499301303 0.00517241379310345 0.0302313144097475 0.0202860601930395 1053 tags=55%	list=8%	signal=50% ENSMUSG00000024659/ENSMUSG00000021701/ENSMUSG00000048373/ENSMUSG00000022475/ENSMUSG00000030660/ENSMUSG00000019699
GO:0045861 negative regulation of proteolysis 178 0.513569004828262 1.69121841868356 0.00233644859813084 0.0183806421591438 0.0123339266091217 1824 tags=26%	list=14%	signal=22% ENSMUSG00000026315/ENSMUSG00000040152/ENSMUSG00000026420/ENSMUSG00000005087/ENSMUSG00000047281/ENSMUSG00000022892/ENSMUSG00000032060/ENSMUSG00000024381/ENSMUSG00000038576/ENSMUSG00000036273/ENSMUSG00000000126/ENSMUSG00000025650/ENSMUSG00000045827/ENSMUSG00000031538/ENSMUSG00000017723/ENSMUSG00000046223/ENSMUSG00000047557/ENSMUSG00000021403/ENSMUSG00000037411/ENSMUSG00000070436/ENSMUSG0…
GO:0009125 nucleoside monophosphate catabolic process 10 0.805031637666294 1.69105631148721 0.00532859680284192 0.030642610970042 0.0205620517250727 464 tags=30%	list=4%	signal=29% ENSMUSG00000032420/ENSMUSG00000073295/ENSMUSG00000073293
GO:0043547 positive regulation of GTPase activity 142 0.521622533206893 1.69002888132956 0.00355029585798817 0.0235474626253051 0.0158010081115185 1792 tags=30%	list=14%	signal=26% ENSMUSG00000036856/ENSMUSG00000026166/ENSMUSG00000000058/ENSMUSG00000041351/ENSMUSG00000031093/ENSMUSG00000024381/ENSMUSG00000037999/ENSMUSG00000041959/ENSMUSG00000029032/ENSMUSG00000057706/ENSMUSG00000033542/ENSMUSG00000048720/ENSMUSG00000024451/ENSMUSG00000053646/ENSMUSG00000081683/ENSMUSG00000029859/ENSMUSG00000059456/ENSMUSG00000027523/ENSMUSG00000033083/ENSMUSG00000048376/ENSMUSG0…
GO:0043551 regulation of phosphatidylinositol 3-kinase activity 22 0.68330812694231 1.68969647794891 0.00923076923076923 0.0434304562946674 0.0291430547366713 1408 tags=36%	list=11%	signal=32% ENSMUSG00000055980/ENSMUSG00000029648/ENSMUSG00000042228/ENSMUSG00000059456/ENSMUSG00000027646/ENSMUSG00000037062/ENSMUSG00000041417/ENSMUSG00000000489
GO:0046883 regulation of hormone secretion 134 0.524861772073057 1.68941556295257 0.00237812128418549 0.0184543743453944 0.0123834029748586 1341 tags=25%	list=10%	signal=23% ENSMUSG00000055980/ENSMUSG00000024907/ENSMUSG00000021367/ENSMUSG00000038894/ENSMUSG00000048915/ENSMUSG00000024659/ENSMUSG00000056758/ENSMUSG00000020427/ENSMUSG00000027712/ENSMUSG00000067786/ENSMUSG00000024985/ENSMUSG00000032726/ENSMUSG00000023826/ENSMUSG00000066456/ENSMUSG00000038580/ENSMUSG00000020122/ENSMUSG00000034394/ENSMUSG00000022952/ENSMUSG00000063632/ENSMUSG00000031012/ENSMUSG0…
GO:0046634 regulation of alpha-beta T cell activation 48 0.599722942959125 1.68881428730347 0.00418410041841004 0.0265075395311996 0.0177873027686122 1052 tags=31%	list=8%	signal=29% ENSMUSG00000005087/ENSMUSG00000024659/ENSMUSG00000015619/ENSMUSG00000038855/ENSMUSG00000021125/ENSMUSG00000021318/ENSMUSG00000044813/ENSMUSG00000028042/ENSMUSG00000037104/ENSMUSG00000022952/ENSMUSG00000022488/ENSMUSG00000025383/ENSMUSG00000031642/ENSMUSG00000047139/ENSMUSG00000073421
GO:1903510 mucopolysaccharide metabolic process 23 0.679835636143937 1.68838227517355 0.00930232558139535 0.0434304562946674 0.0291430547366713 2183 tags=57%	list=17%	signal=47% ENSMUSG00000005087/ENSMUSG00000037347/ENSMUSG00000010051/ENSMUSG00000074916/ENSMUSG00000038702/ENSMUSG00000039497/ENSMUSG00000028521/ENSMUSG00000066324/ENSMUSG00000000489/ENSMUSG00000010047/ENSMUSG00000032640/ENSMUSG00000036599/ENSMUSG00000040151
GO:0010714 positive regulation of collagen metabolic process 17 0.717815302130052 1.68797335749358 0.00983606557377049 0.0450570342205323 0.0302345341631208 2281 tags=71%	list=18%	signal=58% ENSMUSG00000036856/ENSMUSG00000001870/ENSMUSG00000019997/ENSMUSG00000022018/ENSMUSG00000037411/ENSMUSG00000048376/ENSMUSG00000061013/ENSMUSG00000026814/ENSMUSG00000000489/ENSMUSG00000026728/ENSMUSG00000027230/ENSMUSG00000055024
GO:0032967 positive regulation of collagen biosynthetic process 17 0.717815302130052 1.68797335749358 0.00983606557377049 0.0450570342205323 0.0302345341631208 2281 tags=71%	list=18%	signal=58% ENSMUSG00000036856/ENSMUSG00000001870/ENSMUSG00000019997/ENSMUSG00000022018/ENSMUSG00000037411/ENSMUSG00000048376/ENSMUSG00000061013/ENSMUSG00000026814/ENSMUSG00000000489/ENSMUSG00000026728/ENSMUSG00000027230/ENSMUSG00000055024
GO:0045581 negative regulation of T cell differentiation 26 0.663458879518439 1.68777112277071 0.00921658986175115 0.0434304562946674 0.0291430547366713 1353 tags=38%	list=11%	signal=34% ENSMUSG00000005087/ENSMUSG00000024659/ENSMUSG00000021318/ENSMUSG00000028042/ENSMUSG00000037104/ENSMUSG00000022952/ENSMUSG00000062312/ENSMUSG00000036712/ENSMUSG00000034227/ENSMUSG00000031885
GO:0060047 heart contraction 94 0.547162511798071 1.68770870301411 0.00126742712294043 0.0140702783982248 0.00944155158623138 1379 tags=33%	list=11%	signal=30% ENSMUSG00000007655/ENSMUSG00000027335/ENSMUSG00000039239/ENSMUSG00000054889/ENSMUSG00000021367/ENSMUSG00000053819/ENSMUSG00000032366/ENSMUSG00000024331/ENSMUSG00000024381/ENSMUSG00000053965/ENSMUSG00000044393/ENSMUSG00000031328/ENSMUSG00000019997/ENSMUSG00000009376/ENSMUSG00000032826/ENSMUSG00000022865/ENSMUSG00000040118/ENSMUSG00000041936/ENSMUSG00000050953/ENSMUSG00000019787/ENSMUSG0…
GO:1902043 positive regulation of extrinsic apoptotic signaling pathway via death domain receptors 16 0.72605910448632 1.68745504181552 0.00983606557377049 0.0450570342205323 0.0302345341631208 1565 tags=38%	list=12%	signal=33% ENSMUSG00000027375/ENSMUSG00000040152/ENSMUSG00000026628/ENSMUSG00000013698/ENSMUSG00000025507/ENSMUSG00000020044
GO:0014031 mesenchymal cell development 48 0.59876730066104 1.68612320738815 0.00418410041841004 0.0265075395311996 0.0177873027686122 1777 tags=44%	list=14%	signal=38% ENSMUSG00000021367/ENSMUSG00000028780/ENSMUSG00000025921/ENSMUSG00000019647/ENSMUSG00000057329/ENSMUSG00000063531/ENSMUSG00000039910/ENSMUSG00000026121/ENSMUSG00000031217/ENSMUSG00000028023/ENSMUSG00000063632/ENSMUSG00000021359/ENSMUSG00000015647/ENSMUSG00000037279/ENSMUSG00000021796/ENSMUSG00000022528/ENSMUSG00000001827/ENSMUSG00000024987/ENSMUSG00000001761/ENSMUSG00000066043/ENSMUSG0…
GO:0048546 digestive tract morphogenesis 30 0.645135666832543 1.68601888294819 0.00758725341426404 0.0390202429149798 0.0261836778180268 1149 tags=43%	list=9%	signal=40% ENSMUSG00000057329/ENSMUSG00000024985/ENSMUSG00000021318/ENSMUSG00000020644/ENSMUSG00000028023/ENSMUSG00000020122/ENSMUSG00000063632/ENSMUSG00000032402/ENSMUSG00000037171/ENSMUSG00000029428/ENSMUSG00000037279/ENSMUSG00000023991/ENSMUSG00000026383
GO:0001516 prostaglandin biosynthetic process 14 0.741213346552185 1.68568029208483 0.00840336134453781 0.0412351600852745 0.0276699493849921 337 tags=21%	list=3%	signal=21% ENSMUSG00000021367/ENSMUSG00000024659/ENSMUSG00000056220
GO:0046457 prostanoid biosynthetic process 14 0.741213346552185 1.68568029208483 0.00840336134453781 0.0412351600852745 0.0276699493849921 337 tags=21%	list=3%	signal=21% ENSMUSG00000021367/ENSMUSG00000024659/ENSMUSG00000056220
GO:0048858 cell projection morphogenesis 380 0.481164250660784 1.68541586571403 0.00105042016806723 0.0140702783982248 0.00944155158623138 1846 tags=32%	list=14%	signal=28% ENSMUSG00000005087/ENSMUSG00000039239/ENSMUSG00000048915/ENSMUSG00000025219/ENSMUSG00000000125/ENSMUSG00000022055/ENSMUSG00000015619/ENSMUSG00000022054/ENSMUSG00000041120/ENSMUSG00000028780/ENSMUSG00000034813/ENSMUSG00000022892/ENSMUSG00000048616/ENSMUSG00000031137/ENSMUSG00000019647/ENSMUSG00000057329/ENSMUSG00000036030/ENSMUSG00000004891/ENSMUSG00000063531/ENSMUSG00000047261/ENSMUSG0…
GO:0072175 epithelial tube formation 121 0.528816612640941 1.68484443957398 0.00242424242424242 0.0187820325440904 0.0126032708195511 1389 tags=26%	list=11%	signal=23% ENSMUSG00000036856/ENSMUSG00000039239/ENSMUSG00000062327/ENSMUSG00000025219/ENSMUSG00000015619/ENSMUSG00000028266/ENSMUSG00000026029/ENSMUSG00000048616/ENSMUSG00000039910/ENSMUSG00000022297/ENSMUSG00000033227/ENSMUSG00000031995/ENSMUSG00000026121/ENSMUSG00000050288/ENSMUSG00000023972/ENSMUSG00000063632/ENSMUSG00000021359/ENSMUSG00000019979/ENSMUSG00000020580/ENSMUSG00000027315/ENSMUSG0…
GO:0030162 regulation of proteolysis 434 0.479441631098247 1.6847935086523 0.00104058272632674 0.0140702783982248 0.00944155158623138 2325 tags=29%	list=18%	signal=25% ENSMUSG00000026315/ENSMUSG00000040152/ENSMUSG00000007655/ENSMUSG00000026420/ENSMUSG00000005087/ENSMUSG00000026879/ENSMUSG00000047281/ENSMUSG00000019851/ENSMUSG00000036913/ENSMUSG00000021701/ENSMUSG00000022892/ENSMUSG00000025473/ENSMUSG00000026029/ENSMUSG00000032231/ENSMUSG00000024521/ENSMUSG00000032060/ENSMUSG00000063760/ENSMUSG00000028195/ENSMUSG00000024381/ENSMUSG00000038576/ENSMUSG0…
GO:0030199 collagen fibril organization 25 0.666022063398704 1.68426401024705 0.00924499229583975 0.0434304562946674 0.0291430547366713 1323 tags=36%	list=10%	signal=32% ENSMUSG00000039239/ENSMUSG00000001506/ENSMUSG00000026837/ENSMUSG00000032231/ENSMUSG00000026042/ENSMUSG00000070436/ENSMUSG00000022483/ENSMUSG00000061013/ENSMUSG00000004846
GO:0051051 negative regulation of transport 283 0.486671792204573 1.68423854699545 0.00108813928182807 0.0140702783982248 0.00944155158623138 2205 tags=34%	list=17%	signal=29% ENSMUSG00000040152/ENSMUSG00000055980/ENSMUSG00000007655/ENSMUSG00000039239/ENSMUSG00000021367/ENSMUSG00000038894/ENSMUSG00000024659/ENSMUSG00000053819/ENSMUSG00000020427/ENSMUSG00000027712/ENSMUSG00000045658/ENSMUSG00000021125/ENSMUSG00000032060/ENSMUSG00000057329/ENSMUSG00000024247/ENSMUSG00000037902/ENSMUSG00000027499/ENSMUSG00000024381/ENSMUSG00000024810/ENSMUSG00000027030/ENSMUSG0…
GO:0051924 regulation of calcium ion transport 114 0.533644319403234 1.68420204677128 0.00123609394313968 0.0140702783982248 0.00944155158623138 1310 tags=31%	list=10%	signal=28% ENSMUSG00000007655/ENSMUSG00000039239/ENSMUSG00000053819/ENSMUSG00000069833/ENSMUSG00000034855/ENSMUSG00000032231/ENSMUSG00000057329/ENSMUSG00000079037/ENSMUSG00000024381/ENSMUSG00000050335/ENSMUSG00000022176/ENSMUSG00000028466/ENSMUSG00000042228/ENSMUSG00000050989/ENSMUSG00000031880/ENSMUSG00000037411/ENSMUSG00000032826/ENSMUSG00000031012/ENSMUSG00000032020/ENSMUSG00000022208/ENSMUSG0…
GO:0090263 positive regulation of canonical Wnt signaling pathway 69 0.564791808524383 1.68366390428834 0.00518806744487678 0.0302313144097475 0.0202860601930395 2677 tags=41%	list=21%	signal=32% ENSMUSG00000007655/ENSMUSG00000028173/ENSMUSG00000001506/ENSMUSG00000015133/ENSMUSG00000036273/ENSMUSG00000030890/ENSMUSG00000020122/ENSMUSG00000023972/ENSMUSG00000021464/ENSMUSG00000032402/ENSMUSG00000027646/ENSMUSG00000032702/ENSMUSG00000043154/ENSMUSG00000032384/ENSMUSG00000025860/ENSMUSG00000030956/ENSMUSG00000024232/ENSMUSG00000045962/ENSMUSG00000059263/ENSMUSG00000024811/ENSMUSG0…
GO:0007409 axonogenesis 237 0.49555986622178 1.68299659907919 0.00111731843575419 0.0140702783982248 0.00944155158623138 1846 tags=32%	list=14%	signal=28% ENSMUSG00000039239/ENSMUSG00000048915/ENSMUSG00000025219/ENSMUSG00000000125/ENSMUSG00000022055/ENSMUSG00000015619/ENSMUSG00000022054/ENSMUSG00000028780/ENSMUSG00000022892/ENSMUSG00000048616/ENSMUSG00000031137/ENSMUSG00000019647/ENSMUSG00000057329/ENSMUSG00000036030/ENSMUSG00000063531/ENSMUSG00000047261/ENSMUSG00000023905/ENSMUSG00000020099/ENSMUSG00000018217/ENSMUSG00000001300/ENSMUSG0…
GO:0045445 myoblast differentiation 45 0.602400574025232 1.68230248953345 0.00557103064066852 0.0317338021954865 0.0212942716537684 1445 tags=33%	list=11%	signal=30% ENSMUSG00000062327/ENSMUSG00000020427/ENSMUSG00000034855/ENSMUSG00000024985/ENSMUSG00000024803/ENSMUSG00000068220/ENSMUSG00000038872/ENSMUSG00000030890/ENSMUSG00000038119/ENSMUSG00000036109/ENSMUSG00000007872/ENSMUSG00000061013/ENSMUSG00000020592/ENSMUSG00000041417/ENSMUSG00000021508
GO:0045682 regulation of epidermis development 50 0.592581934657924 1.68194126573082 0.00547945205479452 0.0312861130948517 0.0209938597060723 1646 tags=40%	list=13%	signal=35% ENSMUSG00000039239/ENSMUSG00000024907/ENSMUSG00000047281/ENSMUSG00000021765/ENSMUSG00000028967/ENSMUSG00000027356/ENSMUSG00000002881/ENSMUSG00000001420/ENSMUSG00000037600/ENSMUSG00000020580/ENSMUSG00000040728/ENSMUSG00000046186/ENSMUSG00000021469/ENSMUSG00000037279/ENSMUSG00000042622/ENSMUSG00000022528/ENSMUSG00000044786/ENSMUSG00000022286/ENSMUSG00000028654/ENSMUSG00000001761
GO:0030512 negative regulation of transforming growth factor beta receptor signaling pathway 38 0.620460458814361 1.68179504840892 0.00577200577200577 0.0325325097254922 0.0218302268163764 797 tags=24%	list=6%	signal=22% ENSMUSG00000007655/ENSMUSG00000030782/ENSMUSG00000000058/ENSMUSG00000001870/ENSMUSG00000027204/ENSMUSG00000063382/ENSMUSG00000092035/ENSMUSG00000046186/ENSMUSG00000024544
GO:0071634 regulation of transforming growth factor beta production 19 0.700482162551154 1.68066781229232 0.00798722044728434 0.0400941826411076 0.026904321506642 847 tags=42%	list=7%	signal=39% ENSMUSG00000040152/ENSMUSG00000039239/ENSMUSG00000001870/ENSMUSG00000027087/ENSMUSG00000009376/ENSMUSG00000032402/ENSMUSG00000030530/ENSMUSG00000047139
GO:0032874 positive regulation of stress-activated MAPK cascade 101 0.540578082463313 1.67933115278341 0.00127713920817369 0.0140702783982248 0.00944155158623138 2202 tags=44%	list=17%	signal=36% ENSMUSG00000039239/ENSMUSG00000021367/ENSMUSG00000022892/ENSMUSG00000052854/ENSMUSG00000022382/ENSMUSG00000026121/ENSMUSG00000070056/ENSMUSG00000033542/ENSMUSG00000012519/ENSMUSG00000004085/ENSMUSG00000030339/ENSMUSG00000019997/ENSMUSG00000024013/ENSMUSG00000081683/ENSMUSG00000009376/ENSMUSG00000021464/ENSMUSG00000060548/ENSMUSG00000069255/ENSMUSG00000059456/ENSMUSG00000031642/ENSMUSG0…
GO:0007218 neuropeptide signaling pathway 11 0.776461598871585 1.67902177205657 0.00689655172413793 0.0368453245660983 0.0247242465825087 426 tags=27%	list=3%	signal=26% ENSMUSG00000024907/ENSMUSG00000052821/ENSMUSG00000045573
GO:0032368 regulation of lipid transport 62 0.573424481749851 1.67891322452783 0.00531914893617021 0.030642610970042 0.0205620517250727 1435 tags=24%	list=11%	signal=22% ENSMUSG00000040152/ENSMUSG00000024907/ENSMUSG00000021367/ENSMUSG00000038894/ENSMUSG00000040249/ENSMUSG00000020427/ENSMUSG00000032231/ENSMUSG00000053846/ENSMUSG00000027087/ENSMUSG00000022952/ENSMUSG00000047443/ENSMUSG00000024981/ENSMUSG00000021948/ENSMUSG00000021025/ENSMUSG00000044254
GO:0003012 muscle system process 176 0.510288725220217 1.67888225506754 0.00232828870779977 0.0183806421591438 0.0123339266091217 1357 tags=30%	list=11%	signal=27% ENSMUSG00000007655/ENSMUSG00000054889/ENSMUSG00000021367/ENSMUSG00000005124/ENSMUSG00000053819/ENSMUSG00000026879/ENSMUSG00000035783/ENSMUSG00000032366/ENSMUSG00000029761/ENSMUSG00000024331/ENSMUSG00000040998/ENSMUSG00000021125/ENSMUSG00000041189/ENSMUSG00000024381/ENSMUSG00000048096/ENSMUSG00000027199/ENSMUSG00000053965/ENSMUSG00000044393/ENSMUSG00000028967/ENSMUSG00000028464/ENSMUSG0…
GO:0045639 positive regulation of myeloid cell differentiation 50 0.591097758987914 1.67772868995187 0.00547945205479452 0.0312861130948517 0.0209938597060723 1211 tags=34%	list=9%	signal=31% ENSMUSG00000014599/ENSMUSG00000027562/ENSMUSG00000026029/ENSMUSG00000052684/ENSMUSG00000020644/ENSMUSG00000032035/ENSMUSG00000034394/ENSMUSG00000022952/ENSMUSG00000022488/ENSMUSG00000021250/ENSMUSG00000021464/ENSMUSG00000025383/ENSMUSG00000027523/ENSMUSG00000048756/ENSMUSG00000027878/ENSMUSG00000032501/ENSMUSG00000019087
GO:0051347 positive regulation of transferase activity 353 0.480202265002287 1.67765470512811 0.00105820105820106 0.0140702783982248 0.00944155158623138 1727 tags=25%	list=13%	signal=23% ENSMUSG00000040152/ENSMUSG00000055980/ENSMUSG00000005087/ENSMUSG00000039239/ENSMUSG00000014599/ENSMUSG00000021367/ENSMUSG00000055737/ENSMUSG00000029648/ENSMUSG00000030562/ENSMUSG00000028266/ENSMUSG00000025473/ENSMUSG00000079037/ENSMUSG00000028195/ENSMUSG00000022505/ENSMUSG00000027030/ENSMUSG00000053965/ENSMUSG00000036273/ENSMUSG00000021703/ENSMUSG00000033170/ENSMUSG00000052854/ENSMUSG0…
GO:2000515 negative regulation of CD4-positive	alpha-beta T cell activation 16 0.721775107958786 1.67749848112392 0.00983606557377049 0.0450570342205323 0.0302345341631208 594 tags=38%	list=5%	signal=36% ENSMUSG00000005087/ENSMUSG00000024659/ENSMUSG00000021125/ENSMUSG00000028042/ENSMUSG00000037104/ENSMUSG00000022952
GO:1902904 negative regulation of supramolecular fiber organization 102 0.538839723432925 1.67664468713864 0.00127226463104326 0.0140702783982248 0.00944155158623138 2012 tags=36%	list=16%	signal=31% ENSMUSG00000051397/ENSMUSG00000033149/ENSMUSG00000026879/ENSMUSG00000032366/ENSMUSG00000032060/ENSMUSG00000031137/ENSMUSG00000048096/ENSMUSG00000021061/ENSMUSG00000022037/ENSMUSG00000023826/ENSMUSG00000068566/ENSMUSG00000009376/ENSMUSG00000034675/ENSMUSG00000045180/ENSMUSG00000033788/ENSMUSG00000027995/ENSMUSG00000032702/ENSMUSG00000056737/ENSMUSG00000040852/ENSMUSG00000008035/ENSMUSG0…
GO:2000514 regulation of CD4-positive	alpha-beta T cell activation 29 0.646154875213945 1.67652046594182 0.00763358778625954 0.0390202429149798 0.0261836778180268 717 tags=38%	list=6%	signal=36% ENSMUSG00000005087/ENSMUSG00000024659/ENSMUSG00000015619/ENSMUSG00000021125/ENSMUSG00000044813/ENSMUSG00000028042/ENSMUSG00000037104/ENSMUSG00000022952/ENSMUSG00000022488/ENSMUSG00000025383/ENSMUSG00000031642
GO:0050868 negative regulation of T cell activation 56 0.58083655106869 1.67647088293731 0.00400534045393859 0.0259083699966846 0.0173852431995752 1353 tags=38%	list=11%	signal=34% ENSMUSG00000005087/ENSMUSG00000024659/ENSMUSG00000021125/ENSMUSG00000079037/ENSMUSG00000053965/ENSMUSG00000050335/ENSMUSG00000021318/ENSMUSG00000028042/ENSMUSG00000037104/ENSMUSG00000022952/ENSMUSG00000069255/ENSMUSG00000062312/ENSMUSG00000035873/ENSMUSG00000047139/ENSMUSG00000036712/ENSMUSG00000073421/ENSMUSG00000034227/ENSMUSG00000021782/ENSMUSG00000022770/ENSMUSG00000017009/ENSMUSG0…
GO:0033561 regulation of water loss via skin 13 0.745497599218428 1.67610708899013 0.0100502512562814 0.0459072614256115 0.0308050604732317 883 tags=46%	list=7%	signal=43% ENSMUSG00000047281/ENSMUSG00000047501/ENSMUSG00000009376/ENSMUSG00000001420/ENSMUSG00000037600/ENSMUSG00000000303
GO:0003382 epithelial cell morphogenesis 31 0.637692389943303 1.67608059499466 0.00892857142857143 0.0428127221037669 0.0287285377623162 1679 tags=55%	list=13%	signal=48% ENSMUSG00000036885/ENSMUSG00000025278/ENSMUSG00000031995/ENSMUSG00000068876/ENSMUSG00000070473/ENSMUSG00000009376/ENSMUSG00000070047/ENSMUSG00000008601/ENSMUSG00000048285/ENSMUSG00000000303/ENSMUSG00000026383/ENSMUSG00000037876/ENSMUSG00000042745/ENSMUSG00000022286/ENSMUSG00000004846/ENSMUSG00000037242/ENSMUSG00000021754
GO:0046620 regulation of organ growth 69 0.56222328553966 1.67600704848511 0.00518806744487678 0.0302313144097475 0.0202860601930395 1328 tags=29%	list=10%	signal=26% ENSMUSG00000021367/ENSMUSG00000005124/ENSMUSG00000025219/ENSMUSG00000048616/ENSMUSG00000021959/ENSMUSG00000039910/ENSMUSG00000024985/ENSMUSG00000040329/ENSMUSG00000019256/ENSMUSG00000022865/ENSMUSG00000031565/ENSMUSG00000050953/ENSMUSG00000021796/ENSMUSG00000030774/ENSMUSG00000027381/ENSMUSG00000040629/ENSMUSG00000019960/ENSMUSG00000031563/ENSMUSG00000024014/ENSMUSG00000024431
GO:0045923 positive regulation of fatty acid metabolic process 17 0.712604938811226 1.67572096549393 0.00983606557377049 0.0450570342205323 0.0302345341631208 1333 tags=35%	list=10%	signal=32% ENSMUSG00000055980/ENSMUSG00000038894/ENSMUSG00000024659/ENSMUSG00000056220/ENSMUSG00000008035/ENSMUSG00000024981
GO:0010959 regulation of metal ion transport 182 0.508105346353376 1.67561574132181 0.00233918128654971 0.0183806421591438 0.0123339266091217 1524 tags=31%	list=12%	signal=28% ENSMUSG00000007655/ENSMUSG00000039239/ENSMUSG00000024907/ENSMUSG00000053819/ENSMUSG00000069833/ENSMUSG00000034855/ENSMUSG00000032231/ENSMUSG00000030800/ENSMUSG00000057329/ENSMUSG00000079037/ENSMUSG00000024381/ENSMUSG00000027030/ENSMUSG00000050335/ENSMUSG00000022176/ENSMUSG00000028466/ENSMUSG00000042228/ENSMUSG00000031328/ENSMUSG00000050989/ENSMUSG00000031880/ENSMUSG00000037411/ENSMUSG0…
GO:0060560 developmental growth involved in morphogenesis 157 0.515026942315378 1.67551926175161 0.00235849056603774 0.0184206904987615 0.0123608001686734 2461 tags=41%	list=19%	signal=34% ENSMUSG00000024907/ENSMUSG00000014599/ENSMUSG00000048915/ENSMUSG00000000125/ENSMUSG00000028780/ENSMUSG00000025921/ENSMUSG00000022892/ENSMUSG00000031137/ENSMUSG00000019647/ENSMUSG00000063531/ENSMUSG00000023905/ENSMUSG00000022382/ENSMUSG00000026121/ENSMUSG00000030890/ENSMUSG00000048482/ENSMUSG00000023826/ENSMUSG00000003534/ENSMUSG00000019256/ENSMUSG00000021823/ENSMUSG00000023972/ENSMUSG0…
GO:1903975 regulation of glial cell migration 10 0.797586975824625 1.67541799144461 0.00710479573712256 0.0375828876588294 0.0252191721121272 1035 tags=30%	list=8%	signal=28% ENSMUSG00000020467/ENSMUSG00000014599/ENSMUSG00000015714
GO:0045321 leukocyte activation 393 0.477227938907508 1.67538607710893 0.00104602510460251 0.0140702783982248 0.00944155158623138 1588 tags=25%	list=12%	signal=23% ENSMUSG00000036856/ENSMUSG00000040152/ENSMUSG00000007655/ENSMUSG00000005087/ENSMUSG00000024907/ENSMUSG00000038894/ENSMUSG00000029484/ENSMUSG00000024659/ENSMUSG00000023206/ENSMUSG00000015619/ENSMUSG00000026879/ENSMUSG00000002602/ENSMUSG00000022892/ENSMUSG00000038855/ENSMUSG00000025473/ENSMUSG00000021125/ENSMUSG00000057329/ENSMUSG00000079037/ENSMUSG00000037902/ENSMUSG00000032446/ENSMUSG0…
GO:0022617 extracellular matrix disassembly 14 0.736629014592536 1.67525452456094 0.0100840336134454 0.046008287029081 0.0308728514877157 1327 tags=43%	list=10%	signal=38% ENSMUSG00000039239/ENSMUSG00000028583/ENSMUSG00000003534/ENSMUSG00000032035/ENSMUSG00000026814/ENSMUSG00000064302
GO:0050999 regulation of nitric-oxide synthase activity 20 0.692566866614817 1.67495098568484 0.0093603744149766 0.0434563047261775 0.0291603997594647 2163 tags=45%	list=17%	signal=38% ENSMUSG00000007655/ENSMUSG00000021125/ENSMUSG00000020122/ENSMUSG00000059456/ENSMUSG00000026814/ENSMUSG00000052155/ENSMUSG00000001729/ENSMUSG00000044080/ENSMUSG00000022812
GO:0006939 smooth muscle contraction 31 0.63724673788673 1.67490926415252 0.00892857142857143 0.0428127221037669 0.0287285377623162 1710 tags=48%	list=13%	signal=42% ENSMUSG00000007655/ENSMUSG00000021367/ENSMUSG00000035783/ENSMUSG00000029761/ENSMUSG00000040998/ENSMUSG00000020580/ENSMUSG00000048376/ENSMUSG00000035873/ENSMUSG00000029084/ENSMUSG00000016918/ENSMUSG00000050730/ENSMUSG00000022770/ENSMUSG00000028149/ENSMUSG00000031078/ENSMUSG00000044447
GO:0048741 skeletal muscle fiber development 18 0.70678565648692 1.67482851174619 0.00805152979066022 0.0402307486809591 0.0269959611511247 2504 tags=67%	list=19%	signal=54% ENSMUSG00000031972/ENSMUSG00000000058/ENSMUSG00000057329/ENSMUSG00000018217/ENSMUSG00000050989/ENSMUSG00000028161/ENSMUSG00000001761/ENSMUSG00000022089/ENSMUSG00000008855/ENSMUSG00000007617/ENSMUSG00000022951/ENSMUSG00000063856
GO:0007612 learning 71 0.561061834813983 1.67475316894263 0.00520156046814044 0.0302368153147995 0.0202897514546726 2015 tags=42%	list=16%	signal=36% ENSMUSG00000055078/ENSMUSG00000022892/ENSMUSG00000048616/ENSMUSG00000031137/ENSMUSG00000052684/ENSMUSG00000048482/ENSMUSG00000029838/ENSMUSG00000023826/ENSMUSG00000038580/ENSMUSG00000043110/ENSMUSG00000022208/ENSMUSG00000024883/ENSMUSG00000027995/ENSMUSG00000020423/ENSMUSG00000025809/ENSMUSG00000030774/ENSMUSG00000031367/ENSMUSG00000028541/ENSMUSG00000069895/ENSMUSG00000002028/ENSMUSG0…
GO:0035296 regulation of tube diameter 56 0.579914116571283 1.67380845652238 0.00400534045393859 0.0259083699966846 0.0173852431995752 1710 tags=38%	list=13%	signal=33% ENSMUSG00000007655/ENSMUSG00000027335/ENSMUSG00000021367/ENSMUSG00000052821/ENSMUSG00000035783/ENSMUSG00000053965/ENSMUSG00000034765/ENSMUSG00000020122/ENSMUSG00000019256/ENSMUSG00000048376/ENSMUSG00000050953/ENSMUSG00000031740/ENSMUSG00000029084/ENSMUSG00000050730/ENSMUSG00000066643/ENSMUSG00000028149/ENSMUSG00000004846/ENSMUSG00000000489/ENSMUSG00000031489/ENSMUSG00000001729/ENSMUSG0…
GO:0097746 regulation of blood vessel diameter 56 0.579914116571283 1.67380845652238 0.00400534045393859 0.0259083699966846 0.0173852431995752 1710 tags=38%	list=13%	signal=33% ENSMUSG00000007655/ENSMUSG00000027335/ENSMUSG00000021367/ENSMUSG00000052821/ENSMUSG00000035783/ENSMUSG00000053965/ENSMUSG00000034765/ENSMUSG00000020122/ENSMUSG00000019256/ENSMUSG00000048376/ENSMUSG00000050953/ENSMUSG00000031740/ENSMUSG00000029084/ENSMUSG00000050730/ENSMUSG00000066643/ENSMUSG00000028149/ENSMUSG00000004846/ENSMUSG00000000489/ENSMUSG00000031489/ENSMUSG00000001729/ENSMUSG0…
GO:0090342 regulation of cell aging 39 0.614394943559243 1.67357007977043 0.00571428571428571 0.0323585697498741 0.021713508212364 1602 tags=28%	list=12%	signal=25% ENSMUSG00000056758/ENSMUSG00000021701/ENSMUSG00000021125/ENSMUSG00000020032/ENSMUSG00000028063/ENSMUSG00000035873/ENSMUSG00000021796/ENSMUSG00000019699/ENSMUSG00000040274/ENSMUSG00000023307/ENSMUSG00000021327
GO:0007589 body fluid secretion 37 0.617843424066642 1.67333425413378 0.00431034482758621 0.0269061550830802 0.0180547849881986 831 tags=27%	list=6%	signal=25% ENSMUSG00000007655/ENSMUSG00000021367/ENSMUSG00000001622/ENSMUSG00000032231/ENSMUSG00000027030/ENSMUSG00000003534/ENSMUSG00000038580/ENSMUSG00000028042/ENSMUSG00000006519/ENSMUSG00000050953
GO:0038066 p38MAPK cascade 28 0.649868559078585 1.67320541545538 0.00765696784073507 0.0390202429149798 0.0261836778180268 2198 tags=54%	list=17%	signal=45% ENSMUSG00000070056/ENSMUSG00000009376/ENSMUSG00000024190/ENSMUSG00000016528/ENSMUSG00000015312/ENSMUSG00000036712/ENSMUSG00000044340/ENSMUSG00000022770/ENSMUSG00000044786/ENSMUSG00000015305/ENSMUSG00000047881/ENSMUSG00000021453/ENSMUSG00000014426/ENSMUSG00000026883/ENSMUSG00000053436
GO:0022898 regulation of transmembrane transporter activity 114 0.530107139014542 1.67303856908806 0.00123609394313968 0.0140702783982248 0.00944155158623138 1889 tags=37%	list=15%	signal=32% ENSMUSG00000007655/ENSMUSG00000024907/ENSMUSG00000029484/ENSMUSG00000053819/ENSMUSG00000069833/ENSMUSG00000057329/ENSMUSG00000079037/ENSMUSG00000027030/ENSMUSG00000036667/ENSMUSG00000022176/ENSMUSG00000050989/ENSMUSG00000031880/ENSMUSG00000032826/ENSMUSG00000059456/ENSMUSG00000040118/ENSMUSG00000033788/ENSMUSG00000041936/ENSMUSG00000066705/ENSMUSG00000050953/ENSMUSG00000021591/ENSMUSG0…
GO:0034134 toll-like receptor 2 signaling pathway 11 0.773693906107548 1.67303690890824 0.00689655172413793 0.0368453245660983 0.0247242465825087 985 tags=45%	list=8%	signal=42% ENSMUSG00000070056/ENSMUSG00000042228/ENSMUSG00000006519/ENSMUSG00000027995/ENSMUSG00000032041
GO:0032990 cell part morphogenesis 401 0.476373959731863 1.6728097986956 0.00103950103950104 0.0140702783982248 0.00944155158623138 1846 tags=31%	list=14%	signal=28% ENSMUSG00000005087/ENSMUSG00000039239/ENSMUSG00000048915/ENSMUSG00000025219/ENSMUSG00000000125/ENSMUSG00000022055/ENSMUSG00000015619/ENSMUSG00000022054/ENSMUSG00000041120/ENSMUSG00000028780/ENSMUSG00000034813/ENSMUSG00000022892/ENSMUSG00000045658/ENSMUSG00000048616/ENSMUSG00000031137/ENSMUSG00000019647/ENSMUSG00000057329/ENSMUSG00000036030/ENSMUSG00000004891/ENSMUSG00000063531/ENSMUSG0…
GO:0050996 positive regulation of lipid catabolic process 10 0.796258116409729 1.67262657804482 0.00710479573712256 0.0375828876588294 0.0252191721121272 1339 tags=60%	list=10%	signal=54% ENSMUSG00000055980/ENSMUSG00000038894/ENSMUSG00000027761/ENSMUSG00000032540/ENSMUSG00000024981/ENSMUSG00000021948
GO:0030193 regulation of blood coagulation 30 0.639958934600269 1.67248983976502 0.00758725341426404 0.0390202429149798 0.0261836778180268 1408 tags=47%	list=11%	signal=42% ENSMUSG00000040152/ENSMUSG00000007655/ENSMUSG00000027712/ENSMUSG00000032231/ENSMUSG00000042228/ENSMUSG00000028583/ENSMUSG00000037411/ENSMUSG00000032020/ENSMUSG00000048376/ENSMUSG00000025856/ENSMUSG00000026249/ENSMUSG00000022912/ENSMUSG00000021948/ENSMUSG00000000489
GO:1900046 regulation of hemostasis 30 0.639958934600269 1.67248983976502 0.00758725341426404 0.0390202429149798 0.0261836778180268 1408 tags=47%	list=11%	signal=42% ENSMUSG00000040152/ENSMUSG00000007655/ENSMUSG00000027712/ENSMUSG00000032231/ENSMUSG00000042228/ENSMUSG00000028583/ENSMUSG00000037411/ENSMUSG00000032020/ENSMUSG00000048376/ENSMUSG00000025856/ENSMUSG00000026249/ENSMUSG00000022912/ENSMUSG00000021948/ENSMUSG00000000489
GO:0120039 plasma membrane bounded cell projection morphogenesis 378 0.477855428701055 1.67245705485235 0.00105263157894737 0.0140702783982248 0.00944155158623138 1846 tags=32%	list=14%	signal=28% ENSMUSG00000005087/ENSMUSG00000039239/ENSMUSG00000048915/ENSMUSG00000025219/ENSMUSG00000000125/ENSMUSG00000022055/ENSMUSG00000015619/ENSMUSG00000022054/ENSMUSG00000041120/ENSMUSG00000028780/ENSMUSG00000034813/ENSMUSG00000022892/ENSMUSG00000048616/ENSMUSG00000031137/ENSMUSG00000019647/ENSMUSG00000057329/ENSMUSG00000036030/ENSMUSG00000063531/ENSMUSG00000047261/ENSMUSG00000023905/ENSMUSG0…
GO:0033628 regulation of cell adhesion mediated by integrin 23 0.67334430265073 1.67226094844473 0.00930232558139535 0.0434304562946674 0.0291430547366713 2214 tags=52%	list=17%	signal=43% ENSMUSG00000039239/ENSMUSG00000042228/ENSMUSG00000027356/ENSMUSG00000037411/ENSMUSG00000022488/ENSMUSG00000047139/ENSMUSG00000014444/ENSMUSG00000031555/ENSMUSG00000031015/ENSMUSG00000045962/ENSMUSG00000043733/ENSMUSG00000006445
GO:0051345 positive regulation of hydrolase activity 321 0.480772435025757 1.67147575850361 0.00107411385606874 0.0140702783982248 0.00944155158623138 1792 tags=26%	list=14%	signal=23% ENSMUSG00000036856/ENSMUSG00000026420/ENSMUSG00000026166/ENSMUSG00000026879/ENSMUSG00000029648/ENSMUSG00000019851/ENSMUSG00000032366/ENSMUSG00000000058/ENSMUSG00000040998/ENSMUSG00000026029/ENSMUSG00000024521/ENSMUSG00000041351/ENSMUSG00000031093/ENSMUSG00000028195/ENSMUSG00000024381/ENSMUSG00000037999/ENSMUSG00000036273/ENSMUSG00000041607/ENSMUSG00000041959/ENSMUSG00000029032/ENSMUSG0…
GO:1900120 regulation of receptor binding 13 0.743437186225888 1.67147464909138 0.0100502512562814 0.0459072614256115 0.0308050604732317 1435 tags=62%	list=11%	signal=55% ENSMUSG00000032231/ENSMUSG00000048616/ENSMUSG00000038910/ENSMUSG00000048482/ENSMUSG00000060802/ENSMUSG00000017737/ENSMUSG00000033295/ENSMUSG00000044254
GO:0042246 tissue regeneration 28 0.649188792838362 1.67145523299387 0.00765696784073507 0.0390202429149798 0.0261836778180268 2504 tags=54%	list=19%	signal=43% ENSMUSG00000041377/ENSMUSG00000024659/ENSMUSG00000047261/ENSMUSG00000115388/ENSMUSG00000050989/ENSMUSG00000037411/ENSMUSG00000033788/ENSMUSG00000050953/ENSMUSG00000004383/ENSMUSG00000059325/ENSMUSG00000022089/ENSMUSG00000053436/ENSMUSG00000053110/ENSMUSG00000026031/ENSMUSG00000063856
GO:0006909 phagocytosis 97 0.539857176246587 1.6714255794075 0.00126903553299492 0.0140702783982248 0.00944155158623138 1096 tags=26%	list=9%	signal=24% ENSMUSG00000040152/ENSMUSG00000029484/ENSMUSG00000024659/ENSMUSG00000036103/ENSMUSG00000040249/ENSMUSG00000026879/ENSMUSG00000056870/ENSMUSG00000002602/ENSMUSG00000018924/ENSMUSG00000037902/ENSMUSG00000041351/ENSMUSG00000057706/ENSMUSG00000004665/ENSMUSG00000027087/ENSMUSG00000037820/ENSMUSG00000009376/ENSMUSG00000022488/ENSMUSG00000055447/ENSMUSG00000033788/ENSMUSG00000014791/ENSMUSG0…
GO:0014904 myotube cell development 20 0.690745247501321 1.6705454576748 0.0109204368174727 0.0485924146107119 0.0326068735999185 2504 tags=60%	list=19%	signal=48% ENSMUSG00000031972/ENSMUSG00000000058/ENSMUSG00000057329/ENSMUSG00000018217/ENSMUSG00000050989/ENSMUSG00000028161/ENSMUSG00000001761/ENSMUSG00000022089/ENSMUSG00000008855/ENSMUSG00000007617/ENSMUSG00000022951/ENSMUSG00000063856
GO:1903827 regulation of cellular protein localization 394 0.475185051322923 1.66901306238864 0.00104493207941484 0.0140702783982248 0.00944155158623138 2299 tags=30%	list=18%	signal=26% ENSMUSG00000039239/ENSMUSG00000040249/ENSMUSG00000053819/ENSMUSG00000026879/ENSMUSG00000047281/ENSMUSG00000000058/ENSMUSG00000058571/ENSMUSG00000045658/ENSMUSG00000024521/ENSMUSG00000024247/ENSMUSG00000079037/ENSMUSG00000026604/ENSMUSG00000027499/ENSMUSG00000022184/ENSMUSG00000024985/ENSMUSG00000036273/ENSMUSG00000050335/ENSMUSG00000036667/ENSMUSG00000033170/ENSMUSG00000029032/ENSMUSG0…
GO:1901224 positive regulation of NIK/NF-kappaB signaling 37 0.615986177958072 1.66830418759787 0.00431034482758621 0.0269061550830802 0.0180547849881986 2542 tags=51%	list=20%	signal=41% ENSMUSG00000021367/ENSMUSG00000022892/ENSMUSG00000033170/ENSMUSG00000030890/ENSMUSG00000020122/ENSMUSG00000027995/ENSMUSG00000021591/ENSMUSG00000032041/ENSMUSG00000027189/ENSMUSG00000015305/ENSMUSG00000023348/ENSMUSG00000024927/ENSMUSG00000054808/ENSMUSG00000017386/ENSMUSG00000004221/ENSMUSG00000075376/ENSMUSG00000040423/ENSMUSG00000003814/ENSMUSG00000028842
GO:0099601 regulation of neurotransmitter receptor activity 19 0.695314395237974 1.6682687810978 0.00798722044728434 0.0400941826411076 0.026904321506642 1486 tags=32%	list=12%	signal=28% ENSMUSG00000022598/ENSMUSG00000029484/ENSMUSG00000059456/ENSMUSG00000027646/ENSMUSG00000096883/ENSMUSG00000036902
GO:0048668 collateral sprouting 21 0.684374874984585 1.66762171852741 0.0108359133126935 0.0483055191987696 0.0324143587288519 671 tags=29%	list=5%	signal=27% ENSMUSG00000048915/ENSMUSG00000000125/ENSMUSG00000022892/ENSMUSG00000031137/ENSMUSG00000048482/ENSMUSG00000028289
GO:0055006 cardiac cell development 50 0.587474817760146 1.66744559828487 0.00547945205479452 0.0312861130948517 0.0209938597060723 1357 tags=26%	list=11%	signal=23% ENSMUSG00000021367/ENSMUSG00000008136/ENSMUSG00000005124/ENSMUSG00000053819/ENSMUSG00000026207/ENSMUSG00000028023/ENSMUSG00000009376/ENSMUSG00000022865/ENSMUSG00000028063/ENSMUSG00000030774/ENSMUSG00000024431/ENSMUSG00000051747/ENSMUSG00000028273
GO:0032768 regulation of monooxygenase activity 24 0.660287172992227 1.66737856212163 0.0091324200913242 0.0432734832055962 0.0290377213895854 2163 tags=38%	list=17%	signal=31% ENSMUSG00000007655/ENSMUSG00000021125/ENSMUSG00000020122/ENSMUSG00000059456/ENSMUSG00000026814/ENSMUSG00000052155/ENSMUSG00000001729/ENSMUSG00000044080/ENSMUSG00000022812
GO:0045582 positive regulation of T cell differentiation 41 0.608090882423432 1.66724708434726 0.00421348314606742 0.0265075395311996 0.0177873027686122 856 tags=34%	list=7%	signal=32% ENSMUSG00000024659/ENSMUSG00000015619/ENSMUSG00000038855/ENSMUSG00000025473/ENSMUSG00000021318/ENSMUSG00000044813/ENSMUSG00000040329/ENSMUSG00000028042/ENSMUSG00000037104/ENSMUSG00000022952/ENSMUSG00000022488/ENSMUSG00000025383/ENSMUSG00000007817/ENSMUSG00000036712
GO:1903845 negative regulation of cellular response to transforming growth factor beta stimulus 39 0.611915661954973 1.66681668514092 0.00571428571428571 0.0323585697498741 0.021713508212364 797 tags=23%	list=6%	signal=22% ENSMUSG00000007655/ENSMUSG00000030782/ENSMUSG00000000058/ENSMUSG00000001870/ENSMUSG00000027204/ENSMUSG00000063382/ENSMUSG00000092035/ENSMUSG00000046186/ENSMUSG00000024544
GO:0043506 regulation of JUN kinase activity 61 0.570692287819873 1.66596349078629 0.00266666666666667 0.0198884447681917 0.0133457044654132 2052 tags=41%	list=16%	signal=35% ENSMUSG00000021367/ENSMUSG00000052854/ENSMUSG00000022382/ENSMUSG00000033542/ENSMUSG00000012519/ENSMUSG00000004085/ENSMUSG00000024013/ENSMUSG00000081683/ENSMUSG00000021464/ENSMUSG00000059456/ENSMUSG00000027177/ENSMUSG00000032717/ENSMUSG00000032041/ENSMUSG00000030774/ENSMUSG00000061288/ENSMUSG00000015305/ENSMUSG00000003233/ENSMUSG00000042901/ENSMUSG00000024163/ENSMUSG00000042724/ENSMUSG0…
GO:0007417 central nervous system development 456 0.471483049875694 1.66564485038699 0.00103199174406605 0.0140702783982248 0.00944155158623138 1670 tags=26%	list=13%	signal=24% ENSMUSG00000036856/ENSMUSG00000028173/ENSMUSG00000038894/ENSMUSG00000020486/ENSMUSG00000048915/ENSMUSG00000040249/ENSMUSG00000025219/ENSMUSG00000056758/ENSMUSG00000037892/ENSMUSG00000000125/ENSMUSG00000002602/ENSMUSG00000031937/ENSMUSG00000022892/ENSMUSG00000028266/ENSMUSG00000048450/ENSMUSG00000048616/ENSMUSG00000031137/ENSMUSG00000057329/ENSMUSG00000014602/ENSMUSG00000032446/ENSMUSG0…
GO:0030307 positive regulation of cell growth 133 0.517313176879536 1.6646250063986 0.00237529691211401 0.0184543743453944 0.0123834029748586 1702 tags=28%	list=13%	signal=24% ENSMUSG00000039239/ENSMUSG00000021367/ENSMUSG00000048915/ENSMUSG00000005124/ENSMUSG00000000125/ENSMUSG00000047281/ENSMUSG00000018920/ENSMUSG00000057329/ENSMUSG00000023905/ENSMUSG00000030890/ENSMUSG00000048482/ENSMUSG00000023826/ENSMUSG00000020122/ENSMUSG00000010051/ENSMUSG00000034675/ENSMUSG00000059456/ENSMUSG00000041362/ENSMUSG00000062312/ENSMUSG00000006519/ENSMUSG00000037706/ENSMUSG0…
GO:0010613 positive regulation of cardiac muscle hypertrophy 28 0.646487363272685 1.66449990869695 0.00765696784073507 0.0390202429149798 0.0261836778180268 2658 tags=46%	list=21%	signal=37% ENSMUSG00000021367/ENSMUSG00000005124/ENSMUSG00000053819/ENSMUSG00000053965/ENSMUSG00000020580/ENSMUSG00000028161/ENSMUSG00000024431/ENSMUSG00000030557/ENSMUSG00000024290/ENSMUSG00000055024/ENSMUSG00000028854/ENSMUSG00000031633/ENSMUSG00000039197
GO:0014742 positive regulation of muscle hypertrophy 28 0.646487363272685 1.66449990869695 0.00765696784073507 0.0390202429149798 0.0261836778180268 2658 tags=46%	list=21%	signal=37% ENSMUSG00000021367/ENSMUSG00000005124/ENSMUSG00000053819/ENSMUSG00000053965/ENSMUSG00000020580/ENSMUSG00000028161/ENSMUSG00000024431/ENSMUSG00000030557/ENSMUSG00000024290/ENSMUSG00000055024/ENSMUSG00000028854/ENSMUSG00000031633/ENSMUSG00000039197
GO:0060445 branching involved in salivary gland morphogenesis 17 0.707756118520129 1.66431875737388 0.00983606557377049 0.0450570342205323 0.0302345341631208 2147 tags=82%	list=17%	signal=69% ENSMUSG00000025219/ENSMUSG00000028780/ENSMUSG00000037820/ENSMUSG00000009376/ENSMUSG00000031565/ENSMUSG00000084128/ENSMUSG00000040728/ENSMUSG00000015647/ENSMUSG00000025856/ENSMUSG00000000303/ENSMUSG00000000489/ENSMUSG00000030084/ENSMUSG00000039952/ENSMUSG00000041702
GO:0045907 positive regulation of vasoconstriction 17 0.707680535683327 1.66414102110325 0.00983606557377049 0.0450570342205323 0.0302345341631208 1702 tags=59%	list=13%	signal=51% ENSMUSG00000007655/ENSMUSG00000027335/ENSMUSG00000052821/ENSMUSG00000053965/ENSMUSG00000020122/ENSMUSG00000048376/ENSMUSG00000050953/ENSMUSG00000029084/ENSMUSG00000000489/ENSMUSG00000001729
GO:1901016 regulation of potassium ion transmembrane transporter activity 24 0.658971313103281 1.66405571009705 0.0091324200913242 0.0432734832055962 0.0290377213895854 1880 tags=46%	list=15%	signal=39% ENSMUSG00000007655/ENSMUSG00000024907/ENSMUSG00000027030/ENSMUSG00000032826/ENSMUSG00000041936/ENSMUSG00000024589/ENSMUSG00000069601/ENSMUSG00000022770/ENSMUSG00000036902/ENSMUSG00000023092/ENSMUSG00000020793
GO:0051250 negative regulation of lymphocyte activation 74 0.55384769221578 1.66376289324023 0.00387096774193548 0.0252424811209568 0.0169384130805866 1353 tags=35%	list=11%	signal=32% ENSMUSG00000005087/ENSMUSG00000024907/ENSMUSG00000024659/ENSMUSG00000002602/ENSMUSG00000021125/ENSMUSG00000079037/ENSMUSG00000053965/ENSMUSG00000050335/ENSMUSG00000021318/ENSMUSG00000020644/ENSMUSG00000042228/ENSMUSG00000028042/ENSMUSG00000037104/ENSMUSG00000022952/ENSMUSG00000063632/ENSMUSG00000069255/ENSMUSG00000062312/ENSMUSG00000035873/ENSMUSG00000047139/ENSMUSG00000036712/ENSMUSG0…
GO:0014066 regulation of phosphatidylinositol 3-kinase signaling 41 0.606713131319137 1.66346960374692 0.00421348314606742 0.0265075395311996 0.0177873027686122 1715 tags=37%	list=13%	signal=32% ENSMUSG00000039239/ENSMUSG00000029648/ENSMUSG00000020099/ENSMUSG00000032841/ENSMUSG00000020122/ENSMUSG00000053646/ENSMUSG00000034573/ENSMUSG00000005533/ENSMUSG00000048376/ENSMUSG00000062312/ENSMUSG00000025856/ENSMUSG00000026249/ENSMUSG00000000489/ENSMUSG00000062991/ENSMUSG00000028019
GO:0043266 regulation of potassium ion transport 40 0.609386239935432 1.66322568159099 0.00426136363636364 0.0267389470880682 0.0179425837320574 1889 tags=42%	list=15%	signal=36% ENSMUSG00000007655/ENSMUSG00000024907/ENSMUSG00000079037/ENSMUSG00000024381/ENSMUSG00000027030/ENSMUSG00000031328/ENSMUSG00000032826/ENSMUSG00000059456/ENSMUSG00000041936/ENSMUSG00000024589/ENSMUSG00000069601/ENSMUSG00000022770/ENSMUSG00000025351/ENSMUSG00000036902/ENSMUSG00000023092/ENSMUSG00000020793/ENSMUSG00000045962
GO:0044089 positive regulation of cellular component biogenesis 343 0.476280592534649 1.66319459978127 0.00106044538706257 0.0140702783982248 0.00944155158623138 1352 tags=22%	list=10%	signal=20% ENSMUSG00000036856/ENSMUSG00000007655/ENSMUSG00000021367/ENSMUSG00000039376/ENSMUSG00000048915/ENSMUSG00000033149/ENSMUSG00000026879/ENSMUSG00000030562/ENSMUSG00000032366/ENSMUSG00000031937/ENSMUSG00000018924/ENSMUSG00000022091/ENSMUSG00000031093/ENSMUSG00000028184/ENSMUSG00000024381/ENSMUSG00000048096/ENSMUSG00000052684/ENSMUSG00000022425/ENSMUSG00000041959/ENSMUSG00000016758/ENSMUSG0…
GO:0043523 regulation of neuron apoptotic process 168 0.508043550091404 1.6629879300899 0.00235571260306243 0.0184206904987615 0.0123608001686734 1823 tags=29%	list=14%	signal=25% ENSMUSG00000039239/ENSMUSG00000055078/ENSMUSG00000040249/ENSMUSG00000025219/ENSMUSG00000022055/ENSMUSG00000015619/ENSMUSG00000002602/ENSMUSG00000025473/ENSMUSG00000024521/ENSMUSG00000057329/ENSMUSG00000004891/ENSMUSG00000079037/ENSMUSG00000052684/ENSMUSG00000020099/ENSMUSG00000051159/ENSMUSG00000018166/ENSMUSG00000030890/ENSMUSG00000033676/ENSMUSG00000048482/ENSMUSG00000023826/ENSMUSG0…
GO:0048568 embryonic organ development 265 0.483915092174606 1.66293037216325 0.00110497237569061 0.0140702783982248 0.00944155158623138 1305 tags=28%	list=10%	signal=25% ENSMUSG00000039239/ENSMUSG00000049382/ENSMUSG00000021367/ENSMUSG00000062327/ENSMUSG00000026768/ENSMUSG00000025219/ENSMUSG00000015619/ENSMUSG00000020911/ENSMUSG00000025921/ENSMUSG00000048450/ENSMUSG00000048616/ENSMUSG00000024247/ENSMUSG00000032446/ENSMUSG00000026042/ENSMUSG00000028195/ENSMUSG00000039910/ENSMUSG00000022297/ENSMUSG00000024985/ENSMUSG00000051159/ENSMUSG00000000126/ENSMUSG0…
GO:0010469 regulation of receptor activity 60 0.57203321099417 1.66257712818275 0.00267022696929239 0.0198884447681917 0.0133457044654132 1625 tags=28%	list=13%	signal=25% ENSMUSG00000022598/ENSMUSG00000029484/ENSMUSG00000022892/ENSMUSG00000048616/ENSMUSG00000046733/ENSMUSG00000028967/ENSMUSG00000040525/ENSMUSG00000037104/ENSMUSG00000037411/ENSMUSG00000059456/ENSMUSG00000025809/ENSMUSG00000027646/ENSMUSG00000024777/ENSMUSG00000096883/ENSMUSG00000044254/ENSMUSG00000036902/ENSMUSG00000033837
GO:0033555 multicellular organismal response to stress 40 0.609030546479679 1.6622548712057 0.00426136363636364 0.0267389470880682 0.0179425837320574 1171 tags=28%	list=9%	signal=25% ENSMUSG00000040152/ENSMUSG00000055078/ENSMUSG00000057329/ENSMUSG00000045573/ENSMUSG00000048482/ENSMUSG00000050989/ENSMUSG00000022952/ENSMUSG00000028161/ENSMUSG00000050953/ENSMUSG00000041736/ENSMUSG00000027239
GO:0031424 keratinization 11 0.768268410532584 1.66130480881752 0.00862068965517241 0.0419203869306517 0.0281297558241964 622 tags=45%	list=5%	signal=43% ENSMUSG00000050359/ENSMUSG00000047281/ENSMUSG00000039457/ENSMUSG00000022218/ENSMUSG00000001420
GO:0007435 salivary gland morphogenesis 23 0.668927233317028 1.66129108870991 0.00930232558139535 0.0434304562946674 0.0291430547366713 2147 tags=78%	list=17%	signal=65% ENSMUSG00000025219/ENSMUSG00000028780/ENSMUSG00000020122/ENSMUSG00000037820/ENSMUSG00000009376/ENSMUSG00000031565/ENSMUSG00000084128/ENSMUSG00000040728/ENSMUSG00000015647/ENSMUSG00000025856/ENSMUSG00000000303/ENSMUSG00000008575/ENSMUSG00000000489/ENSMUSG00000034101/ENSMUSG00000030084/ENSMUSG00000039952/ENSMUSG00000024098/ENSMUSG00000041702
GO:1903038 negative regulation of leukocyte cell-cell adhesion 64 0.56674404445605 1.66095714267742 0.00529100529100529 0.030642610970042 0.0205620517250727 1708 tags=41%	list=13%	signal=35% ENSMUSG00000005087/ENSMUSG00000024659/ENSMUSG00000025473/ENSMUSG00000021125/ENSMUSG00000079037/ENSMUSG00000053965/ENSMUSG00000050335/ENSMUSG00000021318/ENSMUSG00000028042/ENSMUSG00000037104/ENSMUSG00000022952/ENSMUSG00000069255/ENSMUSG00000062312/ENSMUSG00000035873/ENSMUSG00000047139/ENSMUSG00000036712/ENSMUSG00000073421/ENSMUSG00000034227/ENSMUSG00000021782/ENSMUSG00000022770/ENSMUSG0…
GO:0035272 exocrine system development 31 0.631607440038689 1.66008719971901 0.00892857142857143 0.0428127221037669 0.0287285377623162 2147 tags=68%	list=17%	signal=57% ENSMUSG00000028173/ENSMUSG00000025219/ENSMUSG00000028780/ENSMUSG00000020122/ENSMUSG00000037820/ENSMUSG00000009376/ENSMUSG00000031565/ENSMUSG00000005533/ENSMUSG00000084128/ENSMUSG00000040728/ENSMUSG00000015647/ENSMUSG00000005534/ENSMUSG00000025856/ENSMUSG00000000303/ENSMUSG00000008575/ENSMUSG00000000489/ENSMUSG00000034101/ENSMUSG00000030084/ENSMUSG00000039952/ENSMUSG00000024098/ENSMUSG0…
GO:0071706 tumor necrosis factor superfamily cytokine production 70 0.556876053873861 1.65994276701942 0.00522193211488251 0.0303186636886973 0.0203446740100432 1314 tags=30%	list=10%	signal=27% ENSMUSG00000040152/ENSMUSG00000002602/ENSMUSG00000022892/ENSMUSG00000025473/ENSMUSG00000021125/ENSMUSG00000037902/ENSMUSG00000036273/ENSMUSG00000022037/ENSMUSG00000028967/ENSMUSG00000055447/ENSMUSG00000025383/ENSMUSG00000016528/ENSMUSG00000006519/ENSMUSG00000027995/ENSMUSG00000041736/ENSMUSG00000047139/ENSMUSG00000023411/ENSMUSG00000028277/ENSMUSG00000032041/ENSMUSG00000044786/ENSMUSG0…
GO:0071356 cellular response to tumor necrosis factor 84 0.543304335636703 1.65943139276272 0.00378787878787879 0.0249028484021663 0.0167105099969321 2052 tags=35%	list=16%	signal=29% ENSMUSG00000049382/ENSMUSG00000023043/ENSMUSG00000026166/ENSMUSG00000040998/ENSMUSG00000045658/ENSMUSG00000024803/ENSMUSG00000030890/ENSMUSG00000032363/ENSMUSG00000023826/ENSMUSG00000034675/ENSMUSG00000059456/ENSMUSG00000021709/ENSMUSG00000048756/ENSMUSG00000036712/ENSMUSG00000032000/ENSMUSG00000008730/ENSMUSG00000066643/ENSMUSG00000044786/ENSMUSG00000026341/ENSMUSG00000051675/ENSMUSG0…
GO:0010761 fibroblast migration 33 0.623412738209595 1.6587674879796 0.00587371512481645 0.0328847253555631 0.0220665733865488 1893 tags=39%	list=15%	signal=34% ENSMUSG00000040152/ENSMUSG00000035783/ENSMUSG00000018217/ENSMUSG00000030890/ENSMUSG00000032841/ENSMUSG00000031565/ENSMUSG00000020097/ENSMUSG00000030774/ENSMUSG00000017009/ENSMUSG00000026341/ENSMUSG00000001729/ENSMUSG00000010047/ENSMUSG00000071646
GO:1901623 regulation of lymphocyte chemotaxis 11 0.767000110792231 1.65856223548145 0.0103448275862069 0.0467213909446401 0.0313513642231812 1889 tags=64%	list=15%	signal=54% ENSMUSG00000034855/ENSMUSG00000027030/ENSMUSG00000059456/ENSMUSG00000054693/ENSMUSG00000021508/ENSMUSG00000073888/ENSMUSG00000045962
GO:1903391 regulation of adherens junction organization 47 0.592420000535274 1.6583462513129 0.00561797752808989 0.0319257472970108 0.021423072202448 1466 tags=34%	list=11%	signal=30% ENSMUSG00000036856/ENSMUSG00000048915/ENSMUSG00000033149/ENSMUSG00000022425/ENSMUSG00000041959/ENSMUSG00000069255/ENSMUSG00000032402/ENSMUSG00000027646/ENSMUSG00000000957/ENSMUSG00000037736/ENSMUSG00000041845/ENSMUSG00000030536/ENSMUSG00000026383/ENSMUSG00000017009/ENSMUSG00000064302/ENSMUSG00000029106
GO:1903078 positive regulation of protein localization to plasma membrane 42 0.60368365962004 1.65830255787262 0.00564971751412429 0.0320683023563781 0.0215187306470644 1705 tags=43%	list=13%	signal=37% ENSMUSG00000040249/ENSMUSG00000079037/ENSMUSG00000050335/ENSMUSG00000029032/ENSMUSG00000001507/ENSMUSG00000032290/ENSMUSG00000020122/ENSMUSG00000025809/ENSMUSG00000073982/ENSMUSG00000032883/ENSMUSG00000041488/ENSMUSG00000022770/ENSMUSG00000026341/ENSMUSG00000030805/ENSMUSG00000004771/ENSMUSG00000025006/ENSMUSG00000001729/ENSMUSG00000036968
GO:0048103 somatic stem cell division 20 0.685621523205336 1.65815389308569 0.0109204368174727 0.0485924146107119 0.0326068735999185 1283 tags=30%	list=10%	signal=27% ENSMUSG00000039239/ENSMUSG00000002249/ENSMUSG00000031137/ENSMUSG00000031565/ENSMUSG00000028556/ENSMUSG00000021224
GO:0048562 embryonic organ morphogenesis 152 0.50859517635372 1.65746522220997 0.00234192037470726 0.0183806421591438 0.0123339266091217 1305 tags=31%	list=10%	signal=28% ENSMUSG00000039239/ENSMUSG00000021367/ENSMUSG00000062327/ENSMUSG00000026768/ENSMUSG00000025219/ENSMUSG00000015619/ENSMUSG00000025921/ENSMUSG00000048450/ENSMUSG00000048616/ENSMUSG00000039910/ENSMUSG00000022297/ENSMUSG00000024985/ENSMUSG00000000126/ENSMUSG00000021318/ENSMUSG00000020644/ENSMUSG00000028023/ENSMUSG00000050288/ENSMUSG00000010051/ENSMUSG00000023972/ENSMUSG00000063632/ENSMUSG0…
GO:0008286 insulin receptor signaling pathway 76 0.551516432471403 1.65736334324067 0.00518806744487678 0.0302313144097475 0.0202860601930395 1826 tags=34%	list=14%	signal=30% ENSMUSG00000055980/ENSMUSG00000038894/ENSMUSG00000000058/ENSMUSG00000045658/ENSMUSG00000028042/ENSMUSG00000005533/ENSMUSG00000025082/ENSMUSG00000048756/ENSMUSG00000005534/ENSMUSG00000026888/ENSMUSG00000027646/ENSMUSG00000031955/ENSMUSG00000032702/ENSMUSG00000024143/ENSMUSG00000033295/ENSMUSG00000032737/ENSMUSG00000041417/ENSMUSG00000021948/ENSMUSG00000073725/ENSMUSG00000025006/ENSMUSG0…
GO:2000772 regulation of cellular senescence 33 0.622491462842047 1.65631617196775 0.00587371512481645 0.0328847253555631 0.0220665733865488 1151 tags=24%	list=9%	signal=22% ENSMUSG00000056758/ENSMUSG00000021701/ENSMUSG00000021125/ENSMUSG00000020032/ENSMUSG00000035873/ENSMUSG00000021796/ENSMUSG00000019699/ENSMUSG00000040274
GO:1900027 regulation of ruffle assembly 21 0.679573376147289 1.65592186799923 0.0108359133126935 0.0483055191987696 0.0324143587288519 1308 tags=33%	list=10%	signal=30% ENSMUSG00000051397/ENSMUSG00000007655/ENSMUSG00000073982/ENSMUSG00000020669/ENSMUSG00000032702/ENSMUSG00000025504/ENSMUSG00000030447
GO:0048640 negative regulation of developmental growth 67 0.559005974229868 1.65561835239718 0.00522875816993464 0.0303217636834116 0.0203467541934755 1325 tags=27%	list=10%	signal=24% ENSMUSG00000024907/ENSMUSG00000000125/ENSMUSG00000028780/ENSMUSG00000048616/ENSMUSG00000031137/ENSMUSG00000019647/ENSMUSG00000063531/ENSMUSG00000039910/ENSMUSG00000024985/ENSMUSG00000026121/ENSMUSG00000022865/ENSMUSG00000028289/ENSMUSG00000027523/ENSMUSG00000050953/ENSMUSG00000030774/ENSMUSG00000032547/ENSMUSG00000031563/ENSMUSG00000026341
GO:0046638 positive regulation of alpha-beta T cell differentiation 25 0.654577905246692 1.65532355202161 0.00924499229583975 0.0434304562946674 0.0291430547366713 666 tags=36%	list=5%	signal=34% ENSMUSG00000024659/ENSMUSG00000038855/ENSMUSG00000021318/ENSMUSG00000044813/ENSMUSG00000028042/ENSMUSG00000037104/ENSMUSG00000022952/ENSMUSG00000022488/ENSMUSG00000025383
GO:0043393 regulation of protein binding 178 0.502354974881157 1.65428983885122 0.00233644859813084 0.0183806421591438 0.0123339266091217 2432 tags=36%	list=19%	signal=30% ENSMUSG00000007655/ENSMUSG00000040249/ENSMUSG00000029761/ENSMUSG00000021701/ENSMUSG00000022892/ENSMUSG00000032231/ENSMUSG00000048616/ENSMUSG00000057329/ENSMUSG00000024985/ENSMUSG00000036273/ENSMUSG00000050335/ENSMUSG00000038910/ENSMUSG00000048482/ENSMUSG00000023826/ENSMUSG00000009376/ENSMUSG00000031155/ENSMUSG00000029570/ENSMUSG00000060802/ENSMUSG00000032020/ENSMUSG00000038119/ENSMUSG0…
GO:0030856 regulation of epithelial cell differentiation 82 0.544594165795831 1.65409162610232 0.0051150895140665 0.0302313144097475 0.0202860601930395 1472 tags=39%	list=11%	signal=35% ENSMUSG00000007655/ENSMUSG00000039239/ENSMUSG00000015619/ENSMUSG00000047281/ENSMUSG00000029086/ENSMUSG00000051159/ENSMUSG00000115388/ENSMUSG00000028967/ENSMUSG00000034394/ENSMUSG00000037411/ENSMUSG00000037600/ENSMUSG00000020580/ENSMUSG00000027803/ENSMUSG00000040728/ENSMUSG00000037664/ENSMUSG00000046186/ENSMUSG00000003154/ENSMUSG00000037171/ENSMUSG00000021469/ENSMUSG00000037279/ENSMUSG0…
GO:0050886 endocrine process 34 0.619528746428118 1.65371468670977 0.00586510263929619 0.0328847253555631 0.0220665733865488 1163 tags=35%	list=9%	signal=32% ENSMUSG00000024907/ENSMUSG00000021367/ENSMUSG00000015619/ENSMUSG00000034394/ENSMUSG00000022952/ENSMUSG00000031565/ENSMUSG00000027523/ENSMUSG00000048376/ENSMUSG00000006519/ENSMUSG00000051343/ENSMUSG00000026796/ENSMUSG00000037098
GO:0035850 epithelial cell differentiation involved in kidney development 24 0.65481928717531 1.65357087970075 0.0091324200913242 0.0432734832055962 0.0290377213895854 1646 tags=54%	list=13%	signal=47% ENSMUSG00000015619/ENSMUSG00000029086/ENSMUSG00000051159/ENSMUSG00000034394/ENSMUSG00000032220/ENSMUSG00000027803/ENSMUSG00000027878/ENSMUSG00000044317/ENSMUSG00000045763/ENSMUSG00000000489/ENSMUSG00000035725/ENSMUSG00000052911/ENSMUSG00000001761
GO:0051279 regulation of release of sequestered calcium ion into cytosol 33 0.621396083786614 1.6534016034118 0.00587371512481645 0.0328847253555631 0.0220665733865488 1524 tags=45%	list=12%	signal=40% ENSMUSG00000039239/ENSMUSG00000053819/ENSMUSG00000034855/ENSMUSG00000042228/ENSMUSG00000050989/ENSMUSG00000032826/ENSMUSG00000032020/ENSMUSG00000059456/ENSMUSG00000048376/ENSMUSG00000006519/ENSMUSG00000019787/ENSMUSG00000034462/ENSMUSG00000003161/ENSMUSG00000025068/ENSMUSG00000029104
GO:0006869 lipid transport 164 0.505170069174213 1.65259379642409 0.00233918128654971 0.0183806421591438 0.0123339266091217 1729 tags=25%	list=13%	signal=22% ENSMUSG00000040152/ENSMUSG00000007655/ENSMUSG00000024907/ENSMUSG00000021367/ENSMUSG00000038894/ENSMUSG00000024659/ENSMUSG00000040249/ENSMUSG00000020427/ENSMUSG00000056870/ENSMUSG00000032231/ENSMUSG00000028494/ENSMUSG00000037606/ENSMUSG00000053846/ENSMUSG00000056220/ENSMUSG00000030688/ENSMUSG00000027087/ENSMUSG00000074968/ENSMUSG00000025790/ENSMUSG00000022952/ENSMUSG00000026600/ENSMUSG0…
GO:0030168 platelet activation 33 0.621056080701095 1.652496928179 0.00734214390602056 0.0382654681743108 0.0256772027897211 1616 tags=45%	list=13%	signal=40% ENSMUSG00000002602/ENSMUSG00000022297/ENSMUSG00000036894/ENSMUSG00000042228/ENSMUSG00000028583/ENSMUSG00000032020/ENSMUSG00000027523/ENSMUSG00000048376/ENSMUSG00000025856/ENSMUSG00000048970/ENSMUSG00000026249/ENSMUSG00000027665/ENSMUSG00000021948/ENSMUSG00000000489/ENSMUSG00000032462
GO:0032352 positive regulation of hormone metabolic process 11 0.764074658628654 1.65223623316157 0.0103448275862069 0.0467213909446401 0.0313513642231812 636 tags=27%	list=5%	signal=26% ENSMUSG00000036856/ENSMUSG00000015619/ENSMUSG00000005533
GO:0043524 negative regulation of neuron apoptotic process 109 0.526279704621605 1.65070754669927 0.00125156445556946 0.0140702783982248 0.00944155158623138 1823 tags=29%	list=14%	signal=25% ENSMUSG00000055078/ENSMUSG00000040249/ENSMUSG00000025219/ENSMUSG00000022055/ENSMUSG00000002602/ENSMUSG00000025473/ENSMUSG00000057329/ENSMUSG00000004891/ENSMUSG00000052684/ENSMUSG00000020099/ENSMUSG00000051159/ENSMUSG00000018166/ENSMUSG00000030890/ENSMUSG00000033676/ENSMUSG00000048482/ENSMUSG00000023826/ENSMUSG00000038580/ENSMUSG00000021359/ENSMUSG00000059456/ENSMUSG00000048376/ENSMUSG0…
GO:0006820 anion transport 243 0.485609103651095 1.65070313378485 0.00112359550561798 0.0140702783982248 0.00944155158623138 1524 tags=25%	list=12%	signal=23% ENSMUSG00000040152/ENSMUSG00000021367/ENSMUSG00000038894/ENSMUSG00000024659/ENSMUSG00000055078/ENSMUSG00000027562/ENSMUSG00000040322/ENSMUSG00000021125/ENSMUSG00000047501/ENSMUSG00000028494/ENSMUSG00000079037/ENSMUSG00000007041/ENSMUSG00000037606/ENSMUSG00000027030/ENSMUSG00000004317/ENSMUSG00000036667/ENSMUSG00000056220/ENSMUSG00000054720/ENSMUSG00000000792/ENSMUSG00000030688/ENSMUSG0…
GO:0043583 ear development 117 0.521395107094994 1.65054428286535 0.00245700245700246 0.01900528866821 0.0127530819429104 1472 tags=31%	list=11%	signal=28% ENSMUSG00000039239/ENSMUSG00000021367/ENSMUSG00000026768/ENSMUSG00000055078/ENSMUSG00000025219/ENSMUSG00000015619/ENSMUSG00000025921/ENSMUSG00000048450/ENSMUSG00000048616/ENSMUSG00000057329/ENSMUSG00000022297/ENSMUSG00000021318/ENSMUSG00000036256/ENSMUSG00000033676/ENSMUSG00000048482/ENSMUSG00000003534/ENSMUSG00000050288/ENSMUSG00000023972/ENSMUSG00000021464/ENSMUSG00000021359/ENSMUSG0…
GO:0032615 interleukin-12 production 22 0.667293074231327 1.65009417103504 0.0107692307692308 0.0481418581418581 0.0323045375676955 2369 tags=55%	list=18%	signal=45% ENSMUSG00000040152/ENSMUSG00000024399/ENSMUSG00000055447/ENSMUSG00000025383/ENSMUSG00000027995/ENSMUSG00000032041/ENSMUSG00000021948/ENSMUSG00000003810/ENSMUSG00000024927/ENSMUSG00000053436/ENSMUSG00000018899/ENSMUSG00000020227
GO:0007565 female pregnancy 71 0.552717582372618 1.64984581942871 0.00650195058517555 0.0352451067153667 0.0236504555060793 971 tags=23%	list=8%	signal=21% ENSMUSG00000095339/ENSMUSG00000036856/ENSMUSG00000039910/ENSMUSG00000022505/ENSMUSG00000056220/ENSMUSG00000003534/ENSMUSG00000034394/ENSMUSG00000052837/ENSMUSG00000037171/ENSMUSG00000060550/ENSMUSG00000029428/ENSMUSG00000000303/ENSMUSG00000025268/ENSMUSG00000031740/ENSMUSG00000030220/ENSMUSG00000017737
GO:0043550 regulation of lipid kinase activity 27 0.641406782670602 1.64865622150895 0.0106707317073171 0.0477913603157661 0.0320693436921907 1408 tags=33%	list=11%	signal=30% ENSMUSG00000055980/ENSMUSG00000029648/ENSMUSG00000042228/ENSMUSG00000059456/ENSMUSG00000037706/ENSMUSG00000027646/ENSMUSG00000037062/ENSMUSG00000041417/ENSMUSG00000000489
GO:0060078 regulation of postsynaptic membrane potential 38 0.60800485356452 1.64803338811852 0.00577200577200577 0.0325325097254922 0.0218302268163764 2815 tags=58%	list=22%	signal=45% ENSMUSG00000055078/ENSMUSG00000022892/ENSMUSG00000036273/ENSMUSG00000033676/ENSMUSG00000048482/ENSMUSG00000023826/ENSMUSG00000009376/ENSMUSG00000034675/ENSMUSG00000059456/ENSMUSG00000028161/ENSMUSG00000037386/ENSMUSG00000071657/ENSMUSG00000042121/ENSMUSG00000034275/ENSMUSG00000039671/ENSMUSG00000022812/ENSMUSG00000028456/ENSMUSG00000000120/ENSMUSG00000029071/ENSMUSG00000003352/ENSMUSG0…
GO:0033630 positive regulation of cell adhesion mediated by integrin 11 0.761861724202083 1.64745098030716 0.0103448275862069 0.0467213909446401 0.0313513642231812 1362 tags=55%	list=11%	signal=49% ENSMUSG00000039239/ENSMUSG00000027356/ENSMUSG00000022488/ENSMUSG00000047139/ENSMUSG00000014444/ENSMUSG00000031555
GO:0014014 negative regulation of gliogenesis 31 0.626734560619744 1.64727955332924 0.00892857142857143 0.0428127221037669 0.0287285377623162 1319 tags=32%	list=10%	signal=29% ENSMUSG00000056758/ENSMUSG00000048616/ENSMUSG00000073802/ENSMUSG00000020644/ENSMUSG00000029838/ENSMUSG00000063632/ENSMUSG00000041736/ENSMUSG00000015714/ENSMUSG00000022528/ENSMUSG00000024561
GO:0097553 calcium ion transmembrane import into cytosol 50 0.580183611030074 1.64675076984167 0.00547945205479452 0.0312861130948517 0.0209938597060723 1530 tags=38%	list=12%	signal=34% ENSMUSG00000039239/ENSMUSG00000053819/ENSMUSG00000034855/ENSMUSG00000079037/ENSMUSG00000027087/ENSMUSG00000042228/ENSMUSG00000050989/ENSMUSG00000032826/ENSMUSG00000032020/ENSMUSG00000059456/ENSMUSG00000048376/ENSMUSG00000006519/ENSMUSG00000035873/ENSMUSG00000019787/ENSMUSG00000034462/ENSMUSG00000003161/ENSMUSG00000025068/ENSMUSG00000029104/ENSMUSG00000002083
GO:0097190 apoptotic signaling pathway 432 0.468667001092339 1.64655967101672 0.00104058272632674 0.0140702783982248 0.00944155158623138 2282 tags=30%	list=18%	signal=26% ENSMUSG00000027375/ENSMUSG00000036856/ENSMUSG00000040152/ENSMUSG00000007655/ENSMUSG00000005087/ENSMUSG00000039239/ENSMUSG00000049382/ENSMUSG00000023043/ENSMUSG00000020486/ENSMUSG00000026879/ENSMUSG00000047281/ENSMUSG00000019851/ENSMUSG00000026029/ENSMUSG00000048450/ENSMUSG00000048616/ENSMUSG00000024521/ENSMUSG00000057329/ENSMUSG00000023905/ENSMUSG00000052684/ENSMUSG00000024810/ENSMUSG0…
GO:0051283 negative regulation of sequestering of calcium ion 48 0.584691366002557 1.64648550494991 0.00697350069735007 0.0371329280226851 0.024917236571398 1530 tags=38%	list=12%	signal=33% ENSMUSG00000039239/ENSMUSG00000053819/ENSMUSG00000027712/ENSMUSG00000034855/ENSMUSG00000027087/ENSMUSG00000042228/ENSMUSG00000050989/ENSMUSG00000032826/ENSMUSG00000032020/ENSMUSG00000059456/ENSMUSG00000048376/ENSMUSG00000006519/ENSMUSG00000019787/ENSMUSG00000034462/ENSMUSG00000003161/ENSMUSG00000025068/ENSMUSG00000029104/ENSMUSG00000002083
GO:0060538 skeletal muscle organ development 109 0.524864712359216 1.64626933943889 0.00125156445556946 0.0140702783982248 0.00944155158623138 2281 tags=39%	list=18%	signal=32% ENSMUSG00000007655/ENSMUSG00000031972/ENSMUSG00000000058/ENSMUSG00000057329/ENSMUSG00000032446/ENSMUSG00000019817/ENSMUSG00000039910/ENSMUSG00000024985/ENSMUSG00000025278/ENSMUSG00000018217/ENSMUSG00000024803/ENSMUSG00000063382/ENSMUSG00000028023/ENSMUSG00000050989/ENSMUSG00000026628/ENSMUSG00000009376/ENSMUSG00000063632/ENSMUSG00000021250/ENSMUSG00000038119/ENSMUSG00000033788/ENSMUSG0…
GO:2001023 regulation of response to drug 47 0.588065629378447 1.6461571707987 0.00561797752808989 0.0319257472970108 0.021423072202448 870 tags=26%	list=7%	signal=24% ENSMUSG00000024907/ENSMUSG00000021125/ENSMUSG00000027220/ENSMUSG00000027030/ENSMUSG00000036273/ENSMUSG00000003411/ENSMUSG00000009376/ENSMUSG00000022952/ENSMUSG00000048756/ENSMUSG00000035873/ENSMUSG00000021591/ENSMUSG00000031112
GO:0021700 developmental maturation 147 0.506149301044975 1.64536539463999 0.00352941176470588 0.0235474626253051 0.0158010081115185 1408 tags=26%	list=11%	signal=23% ENSMUSG00000039239/ENSMUSG00000024907/ENSMUSG00000020486/ENSMUSG00000022055/ENSMUSG00000015619/ENSMUSG00000022892/ENSMUSG00000057329/ENSMUSG00000019832/ENSMUSG00000036273/ENSMUSG00000018217/ENSMUSG00000020644/ENSMUSG00000027356/ENSMUSG00000044813/ENSMUSG00000030559/ENSMUSG00000053646/ENSMUSG00000026442/ENSMUSG00000022952/ENSMUSG00000001420/ENSMUSG00000031565/ENSMUSG00000059456/ENSMUSG0…
GO:1903725 regulation of phospholipid metabolic process 43 0.598010605670843 1.64440022334164 0.00842696629213483 0.0412351600852745 0.0276699493849921 1408 tags=30%	list=11%	signal=27% ENSMUSG00000055980/ENSMUSG00000029648/ENSMUSG00000042228/ENSMUSG00000030559/ENSMUSG00000059456/ENSMUSG00000025856/ENSMUSG00000037706/ENSMUSG00000027646/ENSMUSG00000032883/ENSMUSG00000037062/ENSMUSG00000041417/ENSMUSG00000021948/ENSMUSG00000000489
GO:0010712 regulation of collagen metabolic process 24 0.651072093509069 1.64410834484809 0.0091324200913242 0.0432734832055962 0.0290377213895854 1408 tags=46%	list=11%	signal=41% ENSMUSG00000036856/ENSMUSG00000001870/ENSMUSG00000028967/ENSMUSG00000019997/ENSMUSG00000022018/ENSMUSG00000037411/ENSMUSG00000048376/ENSMUSG00000025809/ENSMUSG00000061013/ENSMUSG00000026814/ENSMUSG00000000489
GO:1903393 positive regulation of adherens junction organization 23 0.661847215544948 1.64370775550587 0.00930232558139535 0.0434304562946674 0.0291430547366713 2717 tags=57%	list=21%	signal=45% ENSMUSG00000036856/ENSMUSG00000022425/ENSMUSG00000041959/ENSMUSG00000032402/ENSMUSG00000030536/ENSMUSG00000026383/ENSMUSG00000017009/ENSMUSG00000029106/ENSMUSG00000024290/ENSMUSG00000034312/ENSMUSG00000026842/ENSMUSG00000026074/ENSMUSG00000001847
GO:0042110 T cell activation 230 0.484045956060678 1.64281774656094 0.00111731843575419 0.0140702783982248 0.00944155158623138 1527 tags=24%	list=12%	signal=22% ENSMUSG00000036856/ENSMUSG00000007655/ENSMUSG00000005087/ENSMUSG00000024659/ENSMUSG00000015619/ENSMUSG00000026879/ENSMUSG00000038855/ENSMUSG00000025473/ENSMUSG00000021125/ENSMUSG00000057329/ENSMUSG00000079037/ENSMUSG00000037902/ENSMUSG00000032446/ENSMUSG00000053965/ENSMUSG00000050335/ENSMUSG00000001300/ENSMUSG00000021318/ENSMUSG00000068220/ENSMUSG00000031217/ENSMUSG00000032092/ENSMUSG0…
[truncated: 290 more rows]
