# Supplementary material for: TET1 regulates gene expression and repression of endogenous retroviruses independent of DNA demethylation
Source: Nucleic Acids Res. 2022 Jul 29;50(15):8491–511. doi: 10.1093/nar/gkac642 (PMC9410877; doi:10.1093/nar/gkac642)
Supplement: gkac642_Supplemental_Files [file gkac642_supplemental_files.zip › Supplementary Table 2.csv]

sampe_id	genotype	# total reads	# mapped reads	# CpGs covered > 5x	% mapped reads	conversion efficiency
WT_r1	WT	464.348.880	394.531.541	18.487.458	0,849644649	>99%
WT_r2	WT	327.162.374	300.542.120	16.832.535	0,918632899	>99%
WT_r3	WT	350.906.525	294.618.078	16.631.010	0,839591336	>99%
T1KO_r1	Tet1 KO	327.746.146	263.897.447	15.951.673	0,805188559	>99%
T1KO_r2	Tet1 KO	386.739.443	365.556.992	18.366.481	0,945228108	>99%
T1KO_r3	Tet1 KO	266.945.138	221.782.351	10.461.053	0,830816222	>99%
T1CM_r1	Tet1 CM	362.983.676	303.958.384	17.018.991	0,837388577	>99%
T1CM_r2	Tet1 CM	336.870.072	292.900.522	16.752.233	0,869476235	>99%
T1CM_r3	Tet1 CM	342.993.575	284.969.154	16.101.199	0,830829423	>99%
