# Supplementary material for: TET1 regulates gene expression and repression of endogenous retroviruses independent of DNA demethylation
Source: Nucleic Acids Res. 2022 Jul 29;50(15):8491–511. doi: 10.1093/nar/gkac642 (PMC9410877; doi:10.1093/nar/gkac642)
Supplement: gkac642_Supplemental_Files [file gkac642_supplemental_files.zip › Supplementary Table 3.csv]

	p.value	p.adj
H3K27me3 TE WT-T1KO	0	0
H3K27me3 TE WT-T1CM	1	1
H3K27me3 enhancer WT-T1KO	0	0
H3K27me3 enhancer WT-T1CM	1	1
H3K27me3 promoter active WT-T1KO	1.65667631798538e-114	7.95204632632982e-114
H3K27me3 promoter active WT-T1CM	1	1
H3K27me3 gene active WT-T1KO	2.71987725176873e-122	1.50639355482576e-121
H3K27me3 gene active WT-T1CM	1	1
H3K27me3 gene WT-T1KO	5.12790240345582e-255	4.61511216311024e-254
H3K27me3 gene WT-T1CM	1	1
H3K27me3 promoter WT-T1KO	4.29944643047022e-193	2.81418311812596e-192
H3K27me3 promoter WT-T1CM	1	1
H3K4me3 TE WT-T1KO	8.06607697476038e-206	5.80757542182747e-205
H3K4me3 TE WT-T1CM	0.942248680983792	1
H3K4me3 enhancer WT-T1KO	1.40588738740143e-218	1.12470990992114e-217
H3K4me3 enhancer WT-T1CM	7.2259049562673e-05	0.000140612204554391
H3K4me3 promoter active WT-T1KO	1.7462327463793e-67	6.28643788696548e-67
H3K4me3 promoter active WT-T1CM	0.00727437384206709	0.0137830241218113
H3K4me3 gene active WT-T1KO	7.26297451370579e-08	1.49409761424805e-07
H3K4me3 gene active WT-T1CM	0.710783166915669	1
H3K4me3 gene WT-T1KO	1.69142538470062e-07	3.38285076940125e-07
H3K4me3 gene WT-T1CM	0.440556455592385	0.793001620066293
H3K4me3 promoter WT-T1KO	6.60262155809821e-25	1.53351210381636e-24
H3K4me3 promoter WT-T1CM	0.0966013940434593	0.178341035157156
H3K4me3b TE WT-T1KO	8.97283995476353e-187	5.38370397285812e-186
H3K4me3b TE WT-T1CM	1	1
H3K4me3b enhancer WT-T1KO	1.83565252299958e-294	1.88809973794243e-293
H3K4me3b enhancer WT-T1CM	0.954803607658069	1
H3K4me3b promoter active WT-T1KO	3.6268353776924e-67	1.24348641520882e-66
H3K4me3b promoter active WT-T1CM	0.999999999952332	1
H3K4me3b gene active WT-T1KO	5.74953901739286e-12	1.25444487652208e-11
H3K4me3b gene active WT-T1CM	0.999208462396175	1
H3K4me3b gene WT-T1KO	3.03258861518722e-11	6.42195236157293e-11
H3K4me3b gene WT-T1CM	0.999364735563463	1
H3K4me3b promoter WT-T1KO	8.1449620660638e-28	1.95479089585531e-27
H3K4me3b promoter WT-T1CM	0.999976769530076	1
H3K9me3 TE WT-T1KO	0	0
H3K9me3 TE WT-T1CM	1	1
H3K9me3 enhancer WT-T1KO	2.58585335020701e-54	7.75756005062104e-54
H3K9me3 enhancer WT-T1CM	1	1
H3K9me3 promoter active WT-T1KO	3.63222537835539e-71	1.37642224863994e-70
H3K9me3 promoter active WT-T1CM	1	1
H3K9me3 gene active WT-T1KO	8.82953136079553e-74	3.53181254431821e-73
H3K9me3 gene active WT-T1CM	1	1
H3K9me3 gene WT-T1KO	6.19128389565506e-74	2.62219082639509e-73
H3K9me3 gene WT-T1CM	0.999999999999998	1
H3K9me3 promoter WT-T1KO	4.1400988865551e-60	1.35494145378167e-59
H3K9me3 promoter WT-T1CM	0.999999999788498	1
H4K20me3 TE WT-T1KO	0	0
H4K20me3 TE WT-T1CM	1	1
H4K20me3 enhancer WT-T1KO	1.51571194413033e-37	4.04189851768089e-37
H4K20me3 enhancer WT-T1CM	0.99631955811238	1
H4K20me3 promoter active WT-T1KO	2.59101758534131e-23	5.82978956701795e-23
H4K20me3 promoter active WT-T1CM	0.999615351585221	1
H4K20me3 gene active WT-T1KO	9.80439206294369e-35	2.52112938761409e-34
H4K20me3 gene active WT-T1CM	0.99752572982333	1
H4K20me3 gene WT-T1KO	5.18330852985014e-77	2.33248883843256e-76
H4K20me3 gene WT-T1CM	0.999985953924052	1
H4K20me3 promoter WT-T1KO	1.20860582017791e-120	6.21568707520067e-120
H4K20me3 promoter WT-T1CM	0.999999995091417	1
H4Kac TE WT-T1KO	0	0
H4Kac TE WT-T1CM	1	1
H4Kac enhancer WT-T1KO	0	0
H4Kac enhancer WT-T1CM	1	1
H4Kac promoter active WT-T1KO	3.03243835258705e-49	8.39752159177952e-49
H4Kac promoter active WT-T1CM	1	1
H4Kac gene active WT-T1KO	6.70143103179783e-59	2.09783927951932e-58
H4Kac gene active WT-T1CM	0.999999999999996	1
H4Kac gene WT-T1KO	3.11212118795687e-28	7.72664570803084e-28
H4Kac gene WT-T1CM	0.999999998319279	1
H4Kac promoter WT-T1KO	4.69759108821652e-54	1.35290623340636e-53
H4Kac promoter WT-T1CM	1	1
